# Supplementary material for: Mutational Signatures Driven by Epigenetic Determinants Enable the Stratification of Patients with Gastric Cancer for Therapeutic Intervention
Source: Cancers (Basel). 2021 Jan 27;13(3):490. doi: 10.3390/cancers13030490 (PMC7866019; doi:10.3390/cancers13030490)
Supplement: Supplementary file 1 [file cancers-13-00490-s001.zip]

Archive with 3 entries (3 files):
- cancers-1041497-supplementary material-.pdf
- TableS1_SignificantlyMutatedGenes-Pathways.xlsx
- TableS2_Clinical-Molecular-features.xlsx
