# Supplementary material for: Mutational Signatures Driven by Epigenetic Determinants Enable the Stratification of Patients with Gastric Cancer for Therapeutic Intervention
Source: Cancers (Basel). 2021 Jan 27;13(3):490. doi: 10.3390/cancers13030490 (PMC7866019; doi:10.3390/cancers13030490)
Supplement: Supplementary file 1 [file cancers-13-00490-s001.zip › TableS1_SignificantlyMutatedGenes-Pathways.xlsx]

## Sheet: A. Geneset_S4high
Entrez Gene Id	Gene Symbol		GO_NEGATIVE_REGULATION_OF_BIOSYNTHETIC_PROCESS	GO_RESPONSE_TO_ENDOGENOUS_STIMULUS	GO_NEGATIVE_REGULATION_OF_RNA_BIOSYNTHETIC_PROCESS	GSE17721_CTRL_VS_PAM3CSK4_0.5H_BMDC_DN	GO_CELLULAR_RESPONSE_TO_ENDOGENOUS_STIMULUS	GO_POSITIVE_REGULATION_OF_PROTEIN_METABOLIC_PROCESS	GO_REPRODUCTION	GO_GASTRULATION	GSE24142_ADULT_VS_FETAL_DN2_THYMOCYTE_UP	GSE27786_NKTCELL_VS_ERYTHROBLAST_UP	GSE41867_DAY8_EFFECTOR_VS_DAY30_MEMORY_CD8_TCELL_LCMV_ARMSTRONG_DN	GO_REGULATION_OF_CELL_DIFFERENTIATION	GO_POSITIVE_REGULATION_OF_GENE_EXPRESSION	GO_NEGATIVE_REGULATION_OF_TRANSCRIPTION_BY_RNA_POLYMERASE_II	GO_MULTI_ORGANISM_REPRODUCTIVE_PROCESS	GO_REGULATION_OF_PROTEIN_MODIFICATION_PROCESS	GO_SENSORY_ORGAN_DEVELOPMENT	GO_REGULATION_OF_AXONOGENESIS	GO_MYELOID_CELL_DIFFERENTIATION	REACTOME_DISEASE
3975	LHX1	0.07																						Immune process
7157	TP53	0.31																						Protein pathways
8289	ARID1A	0.42																						Differentiation/Embriogenesis
8085	KMT2D [alias: MLL2]	0.35																						RNA/Gene expression
8204	NRIP1	0.11																						General pathways
51274	KLF3	0.13
1910	EDNRB	0.13
659	BMPR2	0.16
132864	CPEB2	0.11
10664	CTCF	0.1
83595	SOX7	0.11
3024	HIST1H1A	0.05
26137	ZBTB20	0.22
3660	IRF2	0.09
3234	HOXD8	0.05
23152	CIC	0.15
57805	CCAR2 [alias: KIAA1967]	0.13
115677	NOSTRIN	0.07
55294	FBXW7	0.18
79589	RNF128	0.09
4437	MSH3	0.11
92	ACVR2A	0.29
7048	TGFBR2	0.1
5728	PTEN	0.16
1644	DDC	0.06
54845	ESRP1	0.11
23111	SPART	0.13
51366	UBR5	0.24
525	ATP6V1B1	0.08
3845	KRAS	0.15
841	CASP8	0.1
151050	KANSL1L [alias: C2orf67]	0.12
5244	ABCB4	0.14
6146	RPL22	0.19
124245	ZC3H18	0.14
22874	PLEKHA6	0.13
23394	ADNP	0.13
7272	TTK	0.18
65110	UPF3A	0.12
23185	LARP4B	0.17
1795	DOCK3	0.28
838	CASP5	0.09
5048	PAFAH1B1	0.06
1969	EPHA2	0.14
57559	STAMBPL1	0.08
567	B2M	0.11
375287	RBM43	0.07
8871	SYNJ2	0.15
9202	ZMYM4	0.13
23091	ZC3H13	0.19
22911	WDR47	0.11
55216	NKAPD1 [alias: C11orf57]	0.06
54940	OCIAD1	0.06
9465	AKAP7	0.07
84310	C7orf50	0.07
9675	TTI1 [alias: KIAA0406]	0.1
57565	KLHL14	0.11
1949	EFNB3	0.06
23047	PDS5B	0.13
9444	QKI	0.07
54894	RNF43	0.19
6924	ELOA	0.11
22918	CD93	0.12
120	ADD3	0.12
51643	TMBIM4	0.06
51601	LIPT1	0.06
6002	RGS12	0.2
84364	ARFGAP2	0.07
63940	GPSM3	0.06
10180	RBM6	0.14
64132	XYLT2	0.13
64801	ARV1	0.05
53346	TM6SF1	0.07
91748	ELMSAN1 [alias: C14orf43]	0.13
9356	SLC22A6	0.08
23230	VPS13A	0.16
917	CD3G	0.04
114785	MBD6	0.16
8899	PRPF4B	0.09
9772	TMEM94 [alias: KIAA0195]	0.13
283464	GXYLT1	0.08
57821	CCDC181 [alias: C1orf114]	0.06
79956	ERMP1	0.08
965	CD58	0.04
4598	MVK	0.1
6617	SNAPC1	0.05
493860	CCDC73	0.14
27309	ZNF330	0.05
780776	TVP23A [alias: FAM18A]	0.04
1070	CETN3	0.04
91749	MFSD4B [alias: KIAA1919]	0.06
54853	WDR55	0.05
54793	KCTD9	0.07
8449	DHX16	0.11
138724	C9orf131	0.08
84767	TRIM51	0.08
79642	ARSJ	0.07
341019	DCDC1	0.12
26341	OR5H1	0.08
139599	MAGEE2	0.06
729475	RAD51AP2	0.12
3106	HLA-B	0.12	*out of analysis

## Sheet: B. GSEA_S4high
Collection(s):	BP, C6, C7, CP:KEGG, CP:REACTOME	Immune process
# overlaps shown:	20	Protein pathways
# genesets in collections:	14096	Differentiation/Embriogenesis
# genes in comparison (n):	101	RNA/Gene expression
# genes in universe (N):	45956	General pathways	* also present in OTHER gene list analysis
Gene Set Name	# Genes in Gene Set (K)	Description	# Genes in Overlap (k)	k/K	p-value	FDR q-value
GO_NEGATIVE_REGULATION_OF_BIOSYNTHETIC_PROCESS	1631	Any process that stops, prevents, or reduces the rate of the chemical reactions and pathways resulting in the formation of substances. [GOC:go_curators]	21	0.0129	5.37E-11	7.57E-7
GO_RESPONSE_TO_ENDOGENOUS_STIMULUS	1648	Any process that results in a change in state or activity of a cell or an organism (in terms of movement, secretion, enzyme production, gene expression, etc.) as a result of a stimulus arising within the organism. [GOC:sm]	19	0.0115	3.09E-9	2.18E-5	*
GO_NEGATIVE_REGULATION_OF_RNA_BIOSYNTHETIC_PROCESS	1246	Any process that stops, prevents or reduces the frequency, rate or extent of RNA biosynthetic process. [GO:jl, GO_REF:0000058, GOC:TermGenie]	16	0.0128	1.43E-8	5.63E-5
GSE17721_CTRL_VS_PAM3CSK4_0.5H_BMDC_DN	200	Genes down-regulated in comparison of control dendritic cells (DC) at 0 h versus those stimulated with Pam3Csk4 (TLR1/2 agonist) at 0.5 h.	8	0.0400	1.6E-8	5.63E-5
GO_CELLULAR_RESPONSE_TO_ENDOGENOUS_STIMULUS	1384	Any process that results in a change in state or activity of a cell (in terms of movement, secretion, enzyme production, gene expression, etc.) as a result of a stimulus arising within the organism. [GOC:mah]	16	0.0116	6.06E-8	1.71E-4	*
GO_POSITIVE_REGULATION_OF_PROTEIN_METABOLIC_PROCESS	1633	Any process that activates or increases the frequency, rate or extent of the chemical reactions and pathways involving a protein. [GOC:ai]	17	0.0104	1e-07	2.36E-4
GO_REPRODUCTION	1459	The production of new individuals that contain some portion of genetic material inherited from one or more parent organisms. [GOC:go_curators, GOC:isa_complete, GOC:jl, ISBN:0198506732]	16	0.0110	1.24E-7	2.5E-4
GO_GASTRULATION	182	A complex and coordinated series of cellular movements that occurs at the end of cleavage during embryonic development of most animals. The details of gastrulation vary from species to species, but usually result in the formation of the three primary germ layers, ectoderm, mesoderm and endoderm. [GOC:curators, ISBN:9780878933846]	7	0.0385	1.71E-7	3.01E-4
GSE24142_ADULT_VS_FETAL_DN2_THYMOCYTE_UP	200	Genes up-regulated in comparison of adult DN2 thymocytes versus fetal DN2 thymocytes.	7	0.0350	3.24E-7	4.15E-4
GSE27786_NKTCELL_VS_ERYTHROBLAST_UP	200	Genes up-regulated in comparison of NKT cells versus erythroblasts.	7	0.0350	3.24E-7	4.15E-4
GSE41867_DAY8_EFFECTOR_VS_DAY30_MEMORY_CD8_TCELL_LCMV_ARMSTRONG_DN	200	Genes down-regulated in CD8 T cells, acute infection with LCMV-Armstrong: effectors at day 8 versus memory at day 30.	7	0.0350	3.24E-7	4.15E-4
GO_REGULATION_OF_CELL_DIFFERENTIATION	1863	Any process that modulates the frequency, rate or extent of cell differentiation, the process in which relatively unspecialized cells acquire specialized structural and functional features. [GOC:go_curators]	17	0.0091	6.33E-7	7.44E-4
GO_POSITIVE_REGULATION_OF_GENE_EXPRESSION	1974	Any process that increases the frequency, rate or extent of gene expression. Gene expression is the process in which a gene's coding sequence is converted into a mature gene product or products (proteins or RNA). This includes the production of an RNA transcript as well as any processing to produce a mature RNA product or an mRNA or circRNA (for protein-coding genes) and the translation of that m…	17	0.0086	1.4E-6	1.51E-3
GO_NEGATIVE_REGULATION_OF_TRANSCRIPTION_BY_RNA_POLYMERASE_II	820	Any process that stops, prevents, or reduces the frequency, rate or extent of transcription mediated by RNA polymerase II. [GOC:go_curators, GOC:txnOH]	11	0.0134	2.02E-6	2.03E-3
GO_MULTI_ORGANISM_REPRODUCTIVE_PROCESS	1008	A biological process that directly contributes to the process of producing new individuals, involving another organism. [GOC:jl]	12	0.0119	2.31E-6	2.17E-3
GO_REGULATION_OF_PROTEIN_MODIFICATION_PROCESS	1843	Any process that modulates the frequency, rate or extent of the covalent alteration of one or more amino acid residues within a protein. [GOC:mah, GOC:tb]	16	0.0087	2.67E-6	2.36E-3
GO_SENSORY_ORGAN_DEVELOPMENT	535	The process whose specific outcome is the progression of sensory organs over time, from its formation to the mature structure. [GOC:go_curators]	9	0.0168	2.97E-6	2.46E-3
GO_REGULATION_OF_AXONOGENESIS	182	Any process that modulates the frequency, rate or extent of axonogenesis, the generation of an axon, the long process of a neuron. [GOC:ai]	6	0.0330	3.3E-6	2.58E-3
GO_MYELOID_CELL_DIFFERENTIATION	409	The process in which a relatively unspecialized myeloid precursor cell acquires the specialized features of any cell of the myeloid leukocyte, megakaryocyte, thrombocyte, or erythrocyte lineages. [GOC:add, ISBN:0781735149]	8	0.0196	3.61E-6	2.66E-3
REACTOME_DISEASE	1075	Disease	12	0.0112	4.46E-6	2.66E-3	*

## Sheet: C. Geneset_S4low
Entrez Gene Id	Gene Symbol		KEGG_PATHWAYS_IN_CANCER	KEGG_ENDOMETRIAL_CANCER	KEGG_COLORECTAL_CANCER	KEGG_MELANOMA	REACTOME_DISEASE	KEGG_GLIOMA	KEGG_PANCREATIC_CANCER	KEGG_CHRONIC_MYELOID_LEUKEMIA	KEGG_PROSTATE_CANCER	GO_RESPONSE_TO_ENDOGENOUS_STIMULUS	GO_REGULATION_OF_PHOSPHORUS_METABOLIC_PROCESS	GO_REGULATION_OF_CELL_DEATH	GO_TUBE_MORPHOGENESIS	REACTOME_DISEASES_OF_SIGNAL_TRANSDUCTION	REACTOME_SIGNALING_BY_VEGF	GO_REGULATION_OF_TRANSFERASE_ACTIVITY	GO_CELLULAR_RESPONSE_TO_ENDOGENOUS_STIMULUS	GO_GLAND_DEVELOPMENT	KEGG_NEUROTROPHIN_SIGNALING_PATHWAY	GO_ENZYME_LINKED_RECEPTOR_PROTEIN_SIGNALING_PATHWAY
5290	PIK3CA	0.07
3845	KRAS	0.04																						Signaling pathways
5295	PIK3R1	0.02																						Metabolism and reactions
7157	TP53	0.47																						Morfogenesis and development
1499	CTNNB1	0.04																						General pathways
324	APC	0.07																						Cell death
5728	PTEN	0.02
999	CDH1	0.09
4089	SMAD4	0.06
387	RHOA	0.05
1029	CDKN2A	0.02
3685	ITGAV	0.03
5609	MAP2K7	0.03
54894	RNF43	0.03
4588	MUC6	0.06
5764	PTN	0.02
8289	ARID1A	0.13
196528	ARID2	0.03
1999	ELF3	0.02
5284	PIGR	0.02
10492	SYNCRIP	0.02
2157	F8	0.04
26960	NBEA	0.08
114880	OSBPL6	0.03

## Sheet: D. GESA_S4low
Collection(s):	BP, C6, C7, CP:KEGG, CP:REACTOME	Signaling pathways
# overlaps shown:	20	Metabolism and reactions
# genesets in collections:	14096	Morfogenesis and development
# genes in comparison (n):	101	General pathways	* also present in TOP gene list analysis
# genes in universe (N):	45956	Cell death
Gene Set Name	# Genes in Gene Set (K)	Description	# Genes in Overlap (k)	k/K	p-value	FDR q-value
KEGG_PATHWAYS_IN_CANCER	325	Pathways in cancer	12	0.0369	3.2E-20	4.51E-16
KEGG_ENDOMETRIAL_CANCER	52	Endometrial cancer	8	0.1538	1.11E-18	7.8E-15
KEGG_COLORECTAL_CANCER	62	Colorectal cancer	8	0.1290	4.96E-18	2.33E-14
KEGG_MELANOMA	71	Melanoma	7	0.0986	5.25E-15	1.85E-11
REACTOME_DISEASE	1075	Disease	12	0.0112	5.28E-14	1.49E-10	*
KEGG_GLIOMA	65	Glioma	6	0.0923	8.33E-13	1.96E-9
KEGG_PANCREATIC_CANCER	70	Pancreatic cancer	6	0.0857	1.32E-12	2.66E-9
KEGG_CHRONIC_MYELOID_LEUKEMIA	73	Chronic myeloid leukemia	6	0.0822	1.71E-12	3.02E-9
KEGG_PROSTATE_CANCER	89	Prostate cancer	6	0.0674	5.82E-12	9.11E-9
GO_RESPONSE_TO_ENDOGENOUS_STIMULUS	1648	Any process that results in a change in state or activity of a cell or an organism (in terms of movement, secretion, enzyme production, gene expression, etc.) as a result of a stimulus arising within the organism. [GOC:sm]	12	0.0073	7.88E-12	1.11E-8	*
GO_REGULATION_OF_PHOSPHORUS_METABOLIC_PROCESS	1694	Any process that modulates the frequency, rate or extent of the chemical reactions and pathways involving phosphorus or compounds containing phosphorus. [GOC:ai]	12	0.0071	1.09E-11	1.39E-8
GO_REGULATION_OF_CELL_DEATH	1723	Any process that modulates the rate or frequency of cell death. Cell death is the specific activation or halting of processes within a cell so that its vital functions markedly cease, rather than simply deteriorating gradually over time, which culminates in cell death. [GOC:dph, GOC:tb]	12	0.0070	1.32E-11	1.51E-8
GO_TUBE_MORPHOGENESIS	916	The process in which the anatomical structures of a tube are generated and organized. Epithelial and endothelial tubes transport gases, liquids and cells from one site to another and form the basic structure of many organs and tissues, with tube shape and organization varying from the single-celled excretory organ in Caenorhabditis elegans to the branching trees of the mammalian kidney and insect…	10	0.0109	1.44E-11	1.51E-8
REACTOME_DISEASES_OF_SIGNAL_TRANSDUCTION	386	Diseases of signal transduction	8	0.0207	1.51E-11	1.51E-8
REACTOME_SIGNALING_BY_VEGF	105	Signaling by VEGF	6	0.0571	1.6E-11	1.51E-8
GO_REGULATION_OF_TRANSFERASE_ACTIVITY	963	Any process that modulates the frequency, rate or extent of transferase activity, the catalysis of the transfer of a group, e.g. a methyl group, glycosyl group, acyl group, phosphorus-containing, or other groups, from one compound (generally regarded as the donor) to another compound (generally regarded as the acceptor). Transferase is the systematic name for any enzyme of EC class 2. [EC:2.-.-.-…	10	0.0104	2.34E-11	2.06E-8
GO_CELLULAR_RESPONSE_TO_ENDOGENOUS_STIMULUS	1384	Any process that results in a change in state or activity of a cell (in terms of movement, secretion, enzyme production, gene expression, etc.) as a result of a stimulus arising within the organism. [GOC:mah]	11	0.0079	3.09E-11	2.57E-8	*
GO_GLAND_DEVELOPMENT	437	The process whose specific outcome is the progression of a gland over time, from its formation to the mature structure. A gland is an organ specialised for secretion. [GOC:jid]	8	0.0183	4.04E-11	3.16E-8
KEGG_NEUROTROPHIN_SIGNALING_PATHWAY	126	Neurotrophin signaling pathway	6	0.0476	4.87E-11	3.6E-8
GO_ENZYME_LINKED_RECEPTOR_PROTEIN_SIGNALING_PATHWAY	1043	Any series of molecular signals initiated by the binding of an extracellular ligand to a receptor on the surface of the target cell, where the receptor possesses catalytic activity or is closely associated with an enzyme such as a protein kinase, and ending with regulation of a downstream cellular process, e.g. transcription. [GOC:mah, GOC:signaling, ISBN:0185316194]	10	0.0096	5.11E-11	3.6E-8
