# Supplementary material for: Mutational Signatures Driven by Epigenetic Determinants Enable the Stratification of Patients with Gastric Cancer for Therapeutic Intervention
Source: Cancers (Basel). 2021 Jan 27;13(3):490. doi: 10.3390/cancers13030490 (PMC7866019; doi:10.3390/cancers13030490)
Supplement: Supplementary file 1 [file cancers-13-00490-s001.zip › TableS2_Clinical-Molecular-features.xlsx]

## Sheet: TableS1
Barcode	Source	Project	ID	submitted_donor_id	WGS	WXS	RNA.Seq	Age_at_diagnosis	Gender	Ethnicity	Race	Family_History_of_Stomach_Cancer	Family_Relatives_w.Stomach_Cancer	History_Prior_Malignancy	Barretts_Esophagus	Reflux_History	H.pylori_infection	Prior_Treatment	Prior_Treatment_Type	Initial_Patient_Weight	Year_Diagnosis	Tumor_Site	Molecular_Subtype	MSI	EBV_Status	Aneuploidy_Score	Tumor_Content	Tumor_Differentiation	Histology_Grade	Histology_Lauren	Histology_Other	ICD.10_Classification_SiteCode	ICD.O.3_Classification_.HistologyCode	Lymph_Node_Examined_Number	Lymph_Nodes_Positive_HE	Surgical_Margin_Resection_Status	Stage	Stage_M	Stage_N	Stage_T	Days_to_death	Days_to_last_followup	MonthS_disease_free	Treatment_Adjuvant_Postoperative_Targeted_Therapy	Treatment_Neoadjuvant_Therapy_Prior_.Resection	Treatment_Operation_Type	Treatment_Radiation_Therapy	Cancer_Status	Outcome_Disease_status
GC_289T-GC_289N	stad_utokyo_clinical_data	GACA-JP	GC289	GC_289T-GC_289N	NO	YES	NO	NA	NA	NA	ASIAN	NA	NA	NA	NA	NA	NA	NA	NA	NA	NA	NA	NA	NA	NA	NA	NA	NA	NA	NA	NA	NA	NA	NA	NA	NA	NA	NA	NA	NA	NA	NA	NA	NA	NA	NA	NA	NA	NA
GC_296T1-GC_296N	stad_utokyo_clinical_data	GACA-JP	GC296	GC_296T1-GC_296N	NO	YES	NO	NA	NA	NA	ASIAN	NA	NA	NA	NA	NA	NA	NA	NA	NA	NA	NA	NA	NA	NA	NA	NA	NA	NA	NA	NA	NA	NA	NA	NA	NA	NA	NA	NA	NA	NA	NA	NA	NA	NA	NA	NA	NA	NA
GC_297_T-GC_297_N	stad_utokyo_clinical_data	GACA-JP	GC297	GC_297_T-GC_297_N	NO	YES	NO	NA	NA	NA	ASIAN	NA	NA	NA	NA	NA	NA	NA	NA	NA	NA	NA	NA	NA	NA	NA	NA	NA	NA	NA	NA	NA	NA	NA	NA	NA	NA	NA	NA	NA	NA	NA	NA	NA	NA	NA	NA	NA	NA
GC_299T1-GC_299N	stad_utokyo_clinical_data	GACA-JP	GC299	GC_299T1-GC_299N	NO	YES	NO	70-80	MALE	NA	ASIAN	NA	NA	NA	NA	NA	NA	NA	NA	NA	NA	Cardia/Proximal	NA	NA	NA	NA	NA	NA	Poor	Diffuse	NA	NA	NA	NA	NA	NA	IB	M0	N1	T1b	NA	NA	NA	NA	NA	NA	NA	NA	NA
GC_302T-GC_302N	stad_utokyo_clinical_data	GACA-JP	GC302	GC_302T-GC_302N	NO	YES	NO	60-70	MALE	NA	ASIAN	NA	NA	NA	NA	NA	NA	NA	NA	NA	NA	Antrum/Distal	NA	NA	NA	NA	NA	NA	Poor	Diffuse	NA	NA	NA	NA	NA	NA	IIA	M0	N1	T2	NA	NA	NA	NA	NA	NA	NA	NA	NA
GC_304T-GC_304N	stad_utokyo_clinical_data	GACA-JP	GC304	GC_304T-GC_304N	NO	YES	NO	NA	NA	NA	ASIAN	NA	NA	NA	NA	NA	NA	NA	NA	NA	NA	NA	NA	NA	NA	NA	NA	NA	NA	NA	NA	NA	NA	NA	NA	NA	NA	NA	NA	NA	NA	NA	NA	NA	NA	NA	NA	NA	NA
GC_306T-GC_306N	stad_utokyo_clinical_data	GACA-JP	GC306	GC_306T-GC_306N	NO	YES	NO	NA	NA	NA	ASIAN	NA	NA	NA	NA	NA	NA	NA	NA	NA	NA	NA	NA	NA	NA	NA	NA	NA	NA	NA	NA	NA	NA	NA	NA	NA	NA	NA	NA	NA	NA	NA	NA	NA	NA	NA	NA	NA	NA
GC_307T-GC_307N	stad_utokyo_clinical_data	GACA-JP	GC307	GC_307T-GC_307N	NO	YES	NO	70-80	MALE	NA	ASIAN	NA	NA	NA	NA	NA	NA	NA	NA	NA	NA	Antrum/Distal	NA	NA	NA	NA	NA	NA	Poor	Diffuse	NA	NA	NA	NA	NA	NA	IB	M0	N0	T2	NA	NA	NA	NA	NA	NA	NA	NA	NA
GC_310T-GC_310N	stad_utokyo_clinical_data	GACA-JP	GC310	GC_310T-GC_310N	NO	YES	NO	NA	NA	NA	ASIAN	NA	NA	NA	NA	NA	NA	NA	NA	NA	NA	NA	NA	NA	NA	NA	NA	NA	NA	NA	NA	NA	NA	NA	NA	NA	NA	NA	NA	NA	NA	NA	NA	NA	NA	NA	NA	NA	NA
GC_312T-GC_312N	stad_utokyo_clinical_data	GACA-JP	GC312	GC_312T-GC_312N	NO	YES	NO	NA	NA	NA	ASIAN	NA	NA	NA	NA	NA	NA	NA	NA	NA	NA	NA	NA	NA	NA	NA	NA	NA	NA	NA	NA	NA	NA	NA	NA	NA	NA	NA	NA	NA	NA	NA	NA	NA	NA	NA	NA	NA	NA
GC_313T-GC_313N	stad_utokyo_clinical_data	GACA-JP	GC313	GC_313T-GC_313N	NO	YES	NO	80-90	MALE	NA	ASIAN	NA	NA	NA	NA	NA	NA	NA	NA	NA	NA	Antrum/Distal	NA	NA	NA	NA	NA	NA	Poor	Diffuse	NA	NA	NA	NA	NA	NA	IV	M1	N3a	T4a	NA	NA	NA	NA	NA	NA	NA	NA	NA
GC_314T-GC_314N	stad_utokyo_clinical_data	GACA-JP	GC314	GC_314T-GC_314N	NO	YES	NO	NA	NA	NA	ASIAN	NA	NA	NA	NA	NA	NA	NA	NA	NA	NA	NA	NA	NA	NA	NA	NA	NA	NA	NA	NA	NA	NA	NA	NA	NA	NA	NA	NA	NA	NA	NA	NA	NA	NA	NA	NA	NA	NA
GC_315T-GC_315N	stad_utokyo_clinical_data	GACA-JP	GC315	GC_315T-GC_315N	NO	YES	NO	60-70	FEMALE	NA	ASIAN	NA	NA	NA	NA	NA	NA	NA	NA	NA	NA	Fundus/Body	NA	NA	NA	NA	NA	NA	Poor	Diffuse	NA	NA	NA	NA	NA	NA	IIIB	M0	N2	T4a	NA	NA	NA	NA	NA	NA	NA	NA	NA
GC_319T-GC_319N	stad_utokyo_clinical_data	GACA-JP	GC319	GC_319T-GC_319N	NO	YES	NO	NA	NA	NA	ASIAN	NA	NA	NA	NA	NA	NA	NA	NA	NA	NA	NA	NA	NA	NA	NA	NA	NA	NA	NA	NA	NA	NA	NA	NA	NA	NA	NA	NA	NA	NA	NA	NA	NA	NA	NA	NA	NA	NA
GC_325T-GC_325N	stad_utokyo_clinical_data	GACA-JP	GC325	GC_325T-GC_325N	NO	YES	NO	NA	NA	NA	ASIAN	NA	NA	NA	NA	NA	NA	NA	NA	NA	NA	NA	NA	NA	NA	NA	NA	NA	NA	NA	NA	NA	NA	NA	NA	NA	NA	NA	NA	NA	NA	NA	NA	NA	NA	NA	NA	NA	NA
GC_332T-GC_332N	stad_utokyo_clinical_data	GACA-JP	GC332	GC_332T-GC_332N	NO	YES	NO	70-80	FEMALE	NA	ASIAN	NA	NA	NA	NA	NA	NA	NA	NA	NA	NA	Fundus/Body	NA	NA	NA	NA	NA	NA	Poor	Diffuse	NA	NA	NA	NA	NA	NA	IIIB	M0	N2	T4a	NA	NA	NA	NA	NA	NA	NA	NA	NA
GC_337T-GC_337N	stad_utokyo_clinical_data	GACA-JP	GC337	GC_337T-GC_337N	NO	YES	NO	NA	NA	NA	ASIAN	NA	NA	NA	NA	NA	NA	NA	NA	NA	NA	NA	NA	NA	NA	NA	NA	NA	NA	NA	NA	NA	NA	NA	NA	NA	NA	NA	NA	NA	NA	NA	NA	NA	NA	NA	NA	NA	NA
GC_340T-GC_340N	stad_utokyo_clinical_data	GACA-JP	GC340	GC_340T-GC_340N	NO	YES	NO	NA	NA	NA	ASIAN	NA	NA	NA	NA	NA	NA	NA	NA	NA	NA	NA	NA	NA	NA	NA	NA	NA	NA	NA	NA	NA	NA	NA	NA	NA	NA	NA	NA	NA	NA	NA	NA	NA	NA	NA	NA	NA	NA
GC_342T_a-GC_342N	stad_utokyo_clinical_data	GACA-JP	GC342	GC_342T_a-GC_342N	NO	YES	NO	60-70	MALE	NA	ASIAN	NA	NA	NA	NA	NA	NA	NA	NA	NA	NA	Fundus/Body	NA	NA	NA	NA	NA	NA	Poor	Diffuse	NA	NA	NA	NA	NA	NA	IIIA	M0	N2	T3	NA	NA	NA	NA	NA	NA	NA	NA	NA
GC_343T-GC_343N_a	stad_utokyo_clinical_data	GACA-JP	GC343	GC_343T-GC_343N_a	NO	YES	NO	NA	NA	NA	ASIAN	NA	NA	NA	NA	NA	NA	NA	NA	NA	NA	NA	NA	NA	NA	NA	NA	NA	NA	NA	NA	NA	NA	NA	NA	NA	NA	NA	NA	NA	NA	NA	NA	NA	NA	NA	NA	NA	NA
GC_350T-GC_350N	stad_utokyo_clinical_data	GACA-JP	GC350	GC_350T-GC_350N	NO	YES	NO	NA	NA	NA	ASIAN	NA	NA	NA	NA	NA	NA	NA	NA	NA	NA	NA	NA	NA	NA	NA	NA	NA	NA	NA	NA	NA	NA	NA	NA	NA	NA	NA	NA	NA	NA	NA	NA	NA	NA	NA	NA	NA	NA
GC_351T-GC_351N	stad_utokyo_clinical_data	GACA-JP	GC351	GC_351T-GC_351N	NO	YES	NO	NA	NA	NA	ASIAN	NA	NA	NA	NA	NA	NA	NA	NA	NA	NA	NA	NA	NA	NA	NA	NA	NA	NA	NA	NA	NA	NA	NA	NA	NA	NA	NA	NA	NA	NA	NA	NA	NA	NA	NA	NA	NA	NA
GC_353T-GC_353N	stad_utokyo_clinical_data	GACA-JP	GC353	GC_353T-GC_353N	NO	YES	NO	NA	NA	NA	ASIAN	NA	NA	NA	NA	NA	NA	NA	NA	NA	NA	NA	NA	NA	NA	NA	NA	NA	NA	NA	NA	NA	NA	NA	NA	NA	NA	NA	NA	NA	NA	NA	NA	NA	NA	NA	NA	NA	NA
GC_356T-GC_356N	stad_utokyo_clinical_data	GACA-JP	GC356	GC_356T-GC_356N	NO	YES	NO	60-70	FEMALE	NA	ASIAN	NA	NA	NA	NA	NA	NA	NA	NA	NA	NA	Fundus/Body	NA	NA	NA	NA	NA	NA	Poor (signet)	Diffuse	NA	NA	NA	NA	NA	NA	IIB	M0	N3b	T1b	NA	NA	NA	NA	NA	NA	NA	NA	NA
GC_357T-GC_357N	stad_utokyo_clinical_data	GACA-JP	GC357	GC_357T-GC_357N	NO	YES	NO	NA	NA	NA	ASIAN	NA	NA	NA	NA	NA	NA	NA	NA	NA	NA	NA	NA	NA	NA	NA	NA	NA	NA	NA	NA	NA	NA	NA	NA	NA	NA	NA	NA	NA	NA	NA	NA	NA	NA	NA	NA	NA	NA
GC_359T-GC_359N	stad_utokyo_clinical_data	GACA-JP	GC359	GC_359T-GC_359N	NO	YES	NO	70-80	MALE	NA	ASIAN	NA	NA	NA	NA	NA	NA	NA	NA	NA	NA	Antrum/Distal	NA	NA	NA	NA	NA	NA	Poor	Diffuse	NA	NA	NA	NA	NA	NA	IIB	M0	N1	T3	NA	NA	NA	NA	NA	NA	NA	NA	NA
GC_361T-GC_361N	stad_utokyo_clinical_data	GACA-JP	GC361	GC_361T-GC_361N	NO	YES	NO	NA	NA	NA	ASIAN	NA	NA	NA	NA	NA	NA	NA	NA	NA	NA	NA	NA	NA	NA	NA	NA	NA	NA	NA	NA	NA	NA	NA	NA	NA	NA	NA	NA	NA	NA	NA	NA	NA	NA	NA	NA	NA	NA
GC_364T-GC_364N	stad_utokyo_clinical_data	GACA-JP	GC364	GC_364T-GC_364N	NO	YES	NO	NA	NA	NA	ASIAN	NA	NA	NA	NA	NA	NA	NA	NA	NA	NA	NA	NA	NA	NA	NA	NA	NA	NA	NA	NA	NA	NA	NA	NA	NA	NA	NA	NA	NA	NA	NA	NA	NA	NA	NA	NA	NA	NA
GC_370T-GC_370N	stad_utokyo_clinical_data	GACA-JP	GC370	GC_370T-GC_370N	NO	YES	NO	NA	NA	NA	ASIAN	NA	NA	NA	NA	NA	NA	NA	NA	NA	NA	NA	NA	NA	NA	NA	NA	NA	NA	NA	NA	NA	NA	NA	NA	NA	NA	NA	NA	NA	NA	NA	NA	NA	NA	NA	NA	NA	NA
GC_383T-GC_383N	stad_utokyo_clinical_data	GACA-JP	GC383	GC_383T-GC_383N	NO	YES	NO	70-80	MALE	NA	ASIAN	NA	NA	NA	NA	NA	NA	NA	NA	NA	NA	Antrum/Distal	NA	NA	NA	NA	NA	NA	Poor	Diffuse	NA	NA	NA	NA	NA	NA	IIIC	M0	N3a	T4a	NA	NA	NA	NA	NA	NA	NA	NA	NA
pfg001T	stad_uhongkong_clinical_data	UHK	pfg001T	NA	NO	YES	NO	73	FEMALE	NA	ASIAN	NA	NA	NA	NA	NA	positive	NA	NA	NA	NA	Cardia/Proximal	NA	MSS	negative	NA	70	poor	NA	Mixed	NA	NA	NA	NA	NA	NA	IV	M0	N2	T4	120	NA	4	NA	NA	palliative	NA	NA	NA
pfg002T	stad_uhongkong_clinical_data	UHK	pfg002T	NA	NO	YES	NO	39	MALE	NA	ASIAN	NA	NA	NA	NA	NA	negative	NA	NA	NA	NA	Antrum/Distal	NA	MSS	negative	NA	90	poor	NA	Intestinal	NA	NA	NA	NA	NA	NA	IV	M1	N0	T4	90	NA	3	NA	NA	palliative	NA	NA	NA
pfg003T	stad_uhongkong_clinical_data	UHK	pfg003T	NA	NO	YES	NO	65	FEMALE	NA	ASIAN	NA	NA	NA	NA	NA	positive	NA	NA	NA	NA	Fundus/Body	NA	MSS	negative	NA	70	poor	NA	Mixed	NA	NA	NA	NA	NA	NA	IIIA	M0	N1	T3	NA	4380	146	NA	NA	curative	NA	NA	NA
pfg005T	stad_uhongkong_clinical_data	UHK_Pfizer	pfg005T	NA	YES	YES	NO	71	FEMALE	NA	ASIAN	NA	NA	NA	NA	NA	positive	NA	NA	NA	NA	Antrum/Distal	NA	MSS	negative	NA	75	poor	NA	Diffuse	Signet Ring	NA	NA	NA	NA	NA	IV	M0	N3	T2a	1140	NA	26	NA	NO	curative	NA	NA	NA
pfg006T	stad_uhongkong_clinical_data	UHK	pfg006T	NA	NO	YES	NO	83	MALE	NA	ASIAN	NA	NA	NA	NA	NA	negative	NA	NA	NA	NA	Antrum/Distal	NA	MSS	negative	NA	95	moderate	NA	Intestinal	NA	NA	NA	NA	NA	NA	II	M0	N0	T3	NA	2280	76	NA	NA	curative	NA	NA	NA
pfg007T	stad_uhongkong_clinical_data	UHK	pfg007T	NA	NO	YES	NO	87	MALE	NA	ASIAN	NA	NA	NA	NA	NA	positive	NA	NA	NA	NA	Cardia/Proximal	NA	MSS	negative	NA	95	moderate	NA	Intestinal	NA	NA	NA	NA	NA	NA	IV	M1	N1	T4	90	NA	3	NA	NA	palliative	NA	NA	NA
pfg008T	stad_uhongkong_clinical_data	UHK_Pfizer	pfg008T	NA	YES	YES	NO	68	FEMALE	NA	ASIAN	NA	NA	NA	NA	NA	positive	NA	NA	NA	NA	Antrum/Distal	MSI	MSI	negative	NA	80	moderate	NA	Intestinal	NA	NA	NA	NA	NA	NA	II	M0	N1	T2b	2610	NA	84	NA	NO	curative	NA	NA	NA
pfg009T	stad_uhongkong_clinical_data	UHK	pfg009T	NA	NO	YES	NO	67	MALE	NA	ASIAN	NA	NA	NA	NA	NA	positive	NA	NA	NA	NA	Fundus/Body	EBV	MSS	positive	NA	90	poor	NA	Intestinal	NA	NA	NA	NA	NA	NA	II	M0	N1	T2b	930	NA	31	NA	NA	curative	NA	NA	NA
pfg010T	stad_uhongkong_clinical_data	UHK	pfg010T	NA	NO	YES	NO	79	MALE	NA	ASIAN	NA	NA	NA	NA	NA	positive	NA	NA	NA	NA	Antrum/Distal	NA	MSS	negative	NA	95	well	NA	Intestinal	NA	NA	NA	NA	NA	NA	IB	M0	N0	T2b	2160	NA	48	NA	NA	curative	NA	NA	NA
pfg011T	stad_uhongkong_clinical_data	UHK	pfg011T	NA	NO	YES	NO	60	MALE	NA	ASIAN	NA	NA	NA	NA	NA	negative	NA	NA	NA	NA	Cardia/Proximal	NA	MSS	negative	NA	90	poor	NA	Intestinal	NA	NA	NA	NA	NA	NA	II	M0	N1	T2b	NA	2880	96	NA	NA	curative	NA	NA	NA
pfg014T	stad_uhongkong_clinical_data	UHK	pfg014T	NA	NO	YES	NO	74	MALE	NA	ASIAN	NA	NA	NA	NA	NA	positive	NA	NA	NA	NA	Cardia/Proximal	NA	MSS	negative	NA	85	poor	NA	Intestinal	NA	NA	NA	NA	NA	NA	IV	M0	N3	T3	150	NA	3	NA	NA	palliative	NA	NA	NA
pfg015T	stad_uhongkong_clinical_data	UHK	pfg015T	NA	NO	YES	NO	77	FEMALE	NA	ASIAN	NA	NA	NA	NA	NA	negative	NA	NA	NA	NA	Antrum/Distal	NA	MSS	negative	NA	80	poor	NA	Diffuse	Signet Ring	NA	NA	NA	NA	NA	IV	M1	N1	T3	60	NA	2	NA	NA	palliative	NA	NA	NA
pfg016T	stad_uhongkong_clinical_data	UHK	pfg016T	NA	NO	YES	NO	55	MALE	NA	ASIAN	NA	NA	NA	NA	NA	negative	NA	NA	NA	NA	Antrum/Distal	MSI	MSI	negative	NA	90	moderate	NA	Intestinal	NA	NA	NA	NA	NA	NA	IV	M0	N1	T4	NA	5340	178	NA	NA	curative	NA	NA	NA
pfg017T	stad_uhongkong_clinical_data	UHK	pfg017T	NA	NO	YES	NO	63	MALE	NA	ASIAN	NA	NA	NA	NA	NA	negative	NA	NA	NA	NA	Antrum/Distal	NA	MSI	negative	NA	80	moderate	NA	Intestinal	NA	NA	NA	NA	NA	NA	II	M0	N1	T2b	NA	5520	184	NA	NA	curative	NA	NA	NA
pfg018T	stad_uhongkong_clinical_data	UHK	pfg018T	NA	NO	YES	NO	37	MALE	NA	ASIAN	NA	NA	NA	NA	NA	positive	NA	NA	NA	NA	Fundus/Body	EBV	MSS	positive	NA	80	moderate	NA	Intestinal	NA	NA	NA	NA	NA	NA	IIIB	M0	N2	T3	NA	30	1	NA	NA	palliative	NA	NA	NA
pfg019T	stad_uhongkong_clinical_data	UHK	pfg019T	NA	NO	YES	NO	57	MALE	NA	ASIAN	NA	NA	NA	NA	NA	positive	NA	NA	NA	NA	Fundus/Body	MSI	MSI	negative	NA	90	moderate	NA	Intestinal	NA	NA	NA	NA	NA	NA	IB	M0	N0	T2b	2160	NA	69	NA	NA	curative	NA	NA	NA
pfg020T	stad_uhongkong_clinical_data	UHK	pfg020T	NA	NO	YES	NO	60	MALE	NA	ASIAN	NA	NA	NA	NA	NA	negative	NA	NA	NA	NA	Cardia/Proximal	NA	MSS	negative	NA	90	poor	NA	Intestinal	NA	NA	NA	NA	NA	NA	IV	M0	N3	T4	840	NA	21	NA	NA	palliative	NA	NA	NA
pfg021T	stad_uhongkong_clinical_data	UHK	pfg021T	NA	NO	YES	NO	83	MALE	NA	ASIAN	NA	NA	NA	NA	NA	positive	NA	NA	NA	NA	Fundus/Body	NA	MSS	negative	NA	80	moderate	NA	Intestinal	NA	NA	NA	NA	NA	NA	IIIA	M0	N1	T3	870	NA	25	NA	NA	curative	NA	NA	NA
pfg022T	stad_uhongkong_clinical_data	UHK_Pfizer	pfg022T	NA	YES	YES	NO	61	MALE	NA	ASIAN	NA	NA	NA	NA	NA	negative	NA	NA	NA	NA	Fundus/Body	EBV	MSS	positive	NA	90	poor	NA	Intestinal	NA	NA	NA	NA	NA	NA	IIIB	M0	N2	T3	330	NA	11	NA	NO	palliative	NA	NA	NA
pfg023T	stad_pfizer_uhongkong_clinical_data	Pfizer	pfg023T	NA	YES	NO	NO	65	FEMALE	NA	ASIAN	NA	NA	NA	NA	NA	negative	NA	NA	NA	NA	Fundus/Body	NA	MSS/lowMSI	negative	NA	95	poor	NA	Mixed	NA	NA	NA	NA	NA	NA	IIIB	M0	N2	T3	NA	NA	NA	NA	NO	NA	NA	NA	NA
pfg024T	stad_uhongkong_clinical_data	UHK	pfg024T	NA	NO	YES	NO	77	FEMALE	NA	ASIAN	NA	NA	NA	NA	NA	negative	NA	NA	NA	NA	Cardia/Proximal	NA	MSS	negative	NA	85	moderate	NA	Intestinal	NA	NA	NA	NA	NA	NA	IV	M1	N1	T2a	510	NA	17	NA	NA	palliative	NA	NA	NA
pfg025T	stad_uhongkong_clinical_data	UHK	pfg025T	NA	NO	YES	NO	64	MALE	NA	ASIAN	NA	NA	NA	NA	NA	negative	NA	NA	NA	NA	Antrum/Distal	NA	MSS	negative	NA	95	poor	NA	Intestinal	NA	NA	NA	NA	NA	NA	IIIA	M0	N1	T3	480	NA	9	NA	NA	palliative	NA	NA	NA
pfg029T	stad_uhongkong_clinical_data	UHK	pfg029T	NA	NO	YES	NO	64	MALE	NA	ASIAN	NA	NA	NA	NA	NA	positive	NA	NA	NA	NA	Antrum/Distal	NA	MSS	negative	NA	80	moderate	NA	Intestinal	NA	NA	NA	NA	NA	NA	II	M0	N1	T2b	NA	3870	129	NA	NA	curative	NA	NA	NA
pfg030T	stad_pfizer_uhongkong_clinical_data	Pfizer	pfg030T	NA	YES	NO	NO	74	FEMALE	NA	ASIAN	NA	NA	NA	NA	NA	negative	NA	NA	NA	NA	Antrum/Distal	NA	MSS/lowMSI	negative	NA	80	moderate	NA	Intestinal	NA	NA	NA	NA	NA	NA	IIIA	M0	N2	T2b	NA	NA	NA	NA	NO	NA	NA	NA	NA
pfg031T	stad_pfizer_uhongkong_clinical_data	Pfizer	pfg031T	NA	YES	NO	NO	53	FEMALE	NA	ASIAN	NA	NA	NA	NA	NA	negative	NA	NA	NA	NA	Fundus/Body	NA	MSS/lowMSI	negative	NA	70	poor	NA	Mixed	NA	NA	NA	NA	NA	NA	IV	M0	N3	T4	NA	NA	NA	NA	NO	NA	NA	NA	NA
pfg032T	stad_pfizer_uhongkong_clinical_data	Pfizer	pfg032T	NA	YES	NO	NO	84	MALE	NA	ASIAN	NA	NA	NA	NA	NA	positive	NA	NA	NA	NA	Antrum/Distal	NA	MSS/lowMSI	negative	NA	90	poor	NA	Intestinal	NA	NA	NA	NA	NA	NA	IV	M0	N3	T3	NA	NA	NA	NA	NO	NA	NA	NA	NA
pfg034T	stad_pfizer_uhongkong_clinical_data	Pfizer	pfg034T	NA	YES	NO	NO	63	MALE	NA	ASIAN	NA	NA	NA	NA	NA	negative	NA	NA	NA	NA	Antrum/Distal	NA	MSS/lowMSI	negative	NA	85	poor	NA	Mixed	NA	NA	NA	NA	NA	NA	IV	M0	N3	T2a	NA	NA	NA	NA	NO	NA	NA	NA	NA
pfg035T	stad_pfizer_uhongkong_clinical_data	Pfizer	pfg035T	NA	YES	NO	NO	74	MALE	NA	ASIAN	NA	NA	NA	NA	NA	positive	NA	NA	NA	NA	Cardia/Proximal	NA	MSS/lowMSI	negative	NA	70	moderate	NA	Intestinal	NA	NA	NA	NA	NA	NA	IV	M0	N1	T4	NA	NA	NA	NA	NO	NA	NA	NA	NA
pfg036T	stad_pfizer_uhongkong_clinical_data	Pfizer	pfg036T	NA	YES	NO	NO	81	MALE	NA	ASIAN	NA	NA	NA	NA	NA	positive	NA	NA	NA	NA	Fundus/Body	EBV	MSS/lowMSI	positive	NA	85	poor	NA	Intestinal	NA	NA	NA	NA	NA	NA	IIIB	M0	N2	T3	NA	NA	NA	NA	NO	NA	NA	NA	NA
pfg038T	stad_pfizer_uhongkong_clinical_data	Pfizer	pfg038T	NA	YES	NO	NO	67	MALE	NA	ASIAN	NA	NA	NA	NA	NA	negative	NA	NA	NA	NA	Antrum/Distal	NA	MSS/lowMSI	negative	NA	90	moderate	NA	Intestinal	NA	NA	NA	NA	NA	NA	IV	M0	N2	T4	NA	NA	NA	NA	NO	NA	NA	NA	NA
pfg039T	stad_pfizer_uhongkong_clinical_data	Pfizer	pfg039T	NA	YES	NO	NO	49	MALE	NA	ASIAN	NA	NA	NA	NA	NA	positive	NA	NA	NA	NA	Cardia/Proximal	NA	MSS/lowMSI	negative	NA	70	poor	NA	Intestinal	NA	NA	NA	NA	NA	NA	IV	M0	N3	T2b	NA	NA	NA	NA	NO	NA	NA	NA	NA
pfg043T	stad_pfizer_uhongkong_clinical_data	Pfizer	pfg043T	NA	YES	NO	NO	76	MALE	NA	ASIAN	NA	NA	NA	NA	NA	negative	NA	NA	NA	NA	Cardia/Proximal	EBV	MSS/lowMSI	positive	NA	80	poor	NA	Intestinal	NA	NA	NA	NA	NA	NA	IIIA	M0	N1	T3	NA	NA	NA	NA	NO	NA	NA	NA	NA
pfg050T	stad_pfizer_uhongkong_clinical_data	Pfizer	pfg050T	NA	YES	NO	NO	61	MALE	NA	ASIAN	NA	NA	NA	NA	NA	negative	NA	NA	NA	NA	Antrum/Distal	NA	MSS/lowMSI	negative	NA	80	poor	NA	Diffuse	NA	NA	NA	NA	NA	NA	IIIB	M0	N1	T3	NA	NA	NA	NA	NO	NA	NA	NA	NA
pfg052T	stad_pfizer_uhongkong_clinical_data	Pfizer	pfg052T	NA	YES	NO	NO	70	MALE	NA	ASIAN	NA	NA	NA	NA	NA	positive	NA	NA	NA	NA	Fundus/Body	NA	MSS/lowMSI	negative	NA	80	moderate	NA	Intestinal	NA	NA	NA	NA	NA	NA	IIIA	M0	N1	T3	NA	NA	NA	NA	NO	NA	NA	NA	NA
pfg053T	stad_pfizer_uhongkong_clinical_data	Pfizer	pfg053T	NA	YES	NO	NO	80	MALE	NA	ASIAN	NA	NA	NA	NA	NA	negative	NA	NA	NA	NA	Cardia/Proximal	NA	MSS/lowMSI	negative	NA	90	poor	NA	Intestinal	NA	NA	NA	NA	NA	NA	IB	M0	N0	T2b	NA	NA	NA	NA	NO	NA	NA	NA	NA
pfg054T	stad_pfizer_uhongkong_clinical_data	Pfizer	pfg054T	NA	YES	NO	NO	72	MALE	NA	ASIAN	NA	NA	NA	NA	NA	positive	NA	NA	NA	NA	Antrum/Distal	NA	MSS/lowMSI	negative	NA	90	moderate	NA	Intestinal	NA	NA	NA	NA	NA	NA	IV	M0	N2	T4	NA	NA	NA	NA	NO	NA	NA	NA	NA
pfg057T	stad_pfizer_uhongkong_clinical_data	Pfizer	pfg057T	NA	YES	NO	NO	41	FEMALE	NA	ASIAN	NA	NA	NA	NA	NA	negative	NA	NA	NA	NA	Cardia/Proximal	MSI	highMSI	negative	NA	90	poor	NA	Intestinal	NA	NA	NA	NA	NA	NA	IV	M1	N2	T2b	NA	NA	NA	NA	NO	NA	NA	NA	NA
pfg058T	stad_pfizer_uhongkong_clinical_data	Pfizer	pfg058T	NA	YES	NO	NO	59	MALE	NA	ASIAN	NA	NA	NA	NA	NA	positive	NA	NA	NA	NA	Antrum/Distal	NA	MSS/lowMSI	negative	NA	80	moderate	NA	Intestinal	NA	NA	NA	NA	NA	NA	IIIB	M0	N2	T3	NA	NA	NA	NA	NO	NA	NA	NA	NA
pfg059T	stad_pfizer_uhongkong_clinical_data	Pfizer	pfg059T	NA	YES	NO	NO	67	MALE	NA	ASIAN	NA	NA	NA	NA	NA	negative	NA	NA	NA	NA	Antrum/Distal	NA	MSS/lowMSI	negative	NA	70	poor	NA	Diffuse	NA	NA	NA	NA	NA	NA	IV	M0	N2	T4	NA	NA	NA	NA	NO	NA	NA	NA	NA
pfg060T	stad_pfizer_uhongkong_clinical_data	Pfizer	pfg060T	NA	YES	NO	NO	83	FEMALE	NA	ASIAN	NA	NA	NA	NA	NA	positive	NA	NA	NA	NA	Cardia/Proximal	NA	MSS/lowMSI	negative	NA	90	moderate	NA	Intestinal	NA	NA	NA	NA	NA	NA	IIIA	M0	N2	T2b	NA	NA	NA	NA	NO	NA	NA	NA	NA
pfg062T	stad_pfizer_uhongkong_clinical_data	Pfizer	pfg062T	NA	YES	NO	NO	75	FEMALE	NA	ASIAN	NA	NA	NA	NA	NA	positive	NA	NA	NA	NA	Fundus/Body	EBV	MSS/lowMSI	positive	NA	90	poor	NA	Intestinal	NA	NA	NA	NA	NA	NA	IV	M0	N2	T4	NA	NA	NA	NA	NO	NA	NA	NA	NA
pfg064T	stad_pfizer_uhongkong_clinical_data	Pfizer	pfg064T	NA	YES	NO	NO	84	FEMALE	NA	ASIAN	NA	NA	NA	NA	NA	negative	NA	NA	NA	NA	Fundus/Body	NA	MSS/lowMSI	negative	NA	70	poor	NA	Diffuse	NA	NA	NA	NA	NA	NA	IV	M0	N3	T3	NA	NA	NA	NA	NO	NA	NA	NA	NA
pfg065T	stad_pfizer_uhongkong_clinical_data	Pfizer	pfg065T	NA	YES	NO	NO	84	MALE	NA	ASIAN	NA	NA	NA	NA	NA	positive	NA	NA	NA	NA	Cardia/Proximal	NA	MSS/lowMSI	negative	NA	60	moderate	NA	Intestinal	NA	NA	NA	NA	NA	NA	IIIA	M0	N1	T3	NA	NA	NA	NA	NO	NA	NA	NA	NA
pfg068T	stad_pfizer_uhongkong_clinical_data	Pfizer	pfg068T	NA	YES	NO	NO	74	FEMALE	NA	ASIAN	NA	NA	NA	NA	NA	negative	NA	NA	NA	NA	Antrum/Distal	MSI	highMSI	negative	NA	95	poor	NA	Intestinal	NA	NA	NA	NA	NA	NA	IIIA	M0	N2	T2b	NA	NA	NA	NA	YES	NA	NA	NA	NA
pfg069T	stad_pfizer_uhongkong_clinical_data	Pfizer	pfg069T	NA	YES	NO	NO	72	FEMALE	NA	ASIAN	NA	NA	NA	NA	NA	negative	NA	NA	NA	NA	Cardia/Proximal	NA	MSS/lowMSI	negative	NA	80	poor	NA	Intestinal	NA	NA	NA	NA	NA	NA	IIIA	M0	N1	T3	NA	NA	NA	NA	NO	NA	NA	NA	NA
pfg072T	stad_pfizer_uhongkong_clinical_data	Pfizer	pfg072T	NA	YES	NO	NO	78	MALE	NA	ASIAN	NA	NA	NA	NA	NA	positive	NA	NA	NA	NA	Antrum/Distal	NA	MSS/lowMSI	negative	NA	90	moderate	NA	Intestinal	NA	NA	NA	NA	NA	NA	IV	M1	N2	T3	NA	NA	NA	NA	NO	NA	NA	NA	NA
pfg073T	stad_pfizer_uhongkong_clinical_data	Pfizer	pfg073T	NA	YES	NO	NO	63	FEMALE	NA	ASIAN	NA	NA	NA	NA	NA	negative	NA	NA	NA	NA	Antrum/Distal	NA	MSS/lowMSI	negative	NA	60	poor	NA	Diffuse	NA	NA	NA	NA	NA	NA	IIIA	M0	N2	T2b	NA	NA	NA	NA	NO	NA	NA	NA	NA
pfg076T	stad_pfizer_uhongkong_clinical_data	Pfizer	pfg076T	NA	YES	NO	NO	88	FEMALE	NA	ASIAN	NA	NA	NA	NA	NA	positive	NA	NA	NA	NA	Antrum/Distal	NA	MSS/lowMSI	negative	NA	80	moderate	NA	Intestinal	NA	NA	NA	NA	NA	NA	II	M0	N0	T3	NA	NA	NA	NA	NO	NA	NA	NA	NA
pfg081T	stad_pfizer_uhongkong_clinical_data	Pfizer	pfg081T	NA	YES	NO	NO	72	MALE	NA	ASIAN	NA	NA	NA	NA	NA	positive	NA	NA	NA	NA	Antrum/Distal	NA	MSS/lowMSI	negative	NA	95	poor	NA	Intestinal	NA	NA	NA	NA	NA	NA	IV	M0	N3	T4	NA	NA	NA	NA	NO	NA	NA	NA	NA
pfg082T	stad_pfizer_uhongkong_clinical_data	Pfizer	pfg082T	NA	YES	NO	NO	72	MALE	NA	ASIAN	NA	NA	NA	NA	NA	negative	NA	NA	NA	NA	Cardia/Proximal	NA	MSS/lowMSI	negative	NA	90	poor	NA	Intestinal	NA	NA	NA	NA	NA	NA	IV	M1	N2	T3	NA	NA	NA	NA	YES	NA	NA	NA	NA
pfg088T	stad_pfizer_uhongkong_clinical_data	Pfizer	pfg088T	NA	YES	NO	NO	56	MALE	NA	ASIAN	NA	NA	NA	NA	NA	positive	NA	NA	NA	NA	Cardia/Proximal	EBV	MSS/lowMSI	positive	NA	85	poor	NA	Intestinal	NA	NA	NA	NA	NA	NA	IV	M0	N2	T4	NA	NA	NA	NA	NO	NA	NA	NA	NA
pfg089T	stad_pfizer_uhongkong_clinical_data	Pfizer	pfg089T	NA	YES	NO	NO	66	MALE	NA	ASIAN	NA	NA	NA	NA	NA	positive	NA	NA	NA	NA	Fundus/Body	NA	MSS/lowMSI	negative	NA	60	poor	NA	Mixed	NA	NA	NA	NA	NA	NA	IV	M1	N2	T3	NA	NA	NA	NA	NO	NA	NA	NA	NA
pfg092T	stad_pfizer_uhongkong_clinical_data	Pfizer	pfg092T	NA	YES	NO	NO	72	MALE	NA	ASIAN	NA	NA	NA	NA	NA	negative	NA	NA	NA	NA	Cardia/Proximal	NA	MSS/lowMSI	negative	NA	95	moderate	NA	Intestinal	NA	NA	NA	NA	NA	NA	IA	M0	N0	T1	NA	NA	NA	NA	NO	NA	NA	NA	NA
pfg094T	stad_pfizer_uhongkong_clinical_data	Pfizer	pfg094T	NA	YES	NO	NO	52	FEMALE	NA	ASIAN	NA	NA	NA	NA	NA	negative	NA	NA	NA	NA	NA	NA	MSS/lowMSI	negative	NA	65	poor	NA	Diffuse	NA	NA	NA	NA	NA	NA	IIIB	M0	N2	T3	NA	NA	NA	NA	NO	NA	NA	NA	NA
pfg097T	stad_pfizer_uhongkong_clinical_data	Pfizer	pfg097T	NA	YES	NO	NO	74	FEMALE	NA	ASIAN	NA	NA	NA	NA	NA	negative	NA	NA	NA	NA	Fundus/Body	NA	MSS/lowMSI	negative	NA	50	poor	NA	Diffuse	NA	NA	NA	NA	NA	NA	IV	M0	N3	T4	NA	NA	NA	NA	NO	NA	NA	NA	NA
pfg099T	stad_pfizer_uhongkong_clinical_data	Pfizer	pfg099T	NA	YES	NO	NO	62	MALE	NA	ASIAN	NA	NA	NA	NA	NA	positive	NA	NA	NA	NA	Antrum/Distal	NA	MSS/lowMSI	negative	NA	98	poor	NA	Intestinal	NA	NA	NA	NA	NA	NA	IV	M1	N3	T3	NA	NA	NA	NA	NO	NA	NA	NA	NA
pfg100T	stad_pfizer_uhongkong_clinical_data	Pfizer	pfg100T	NA	YES	NO	NO	82	MALE	NA	ASIAN	NA	NA	NA	NA	NA	negative	NA	NA	NA	NA	Cardia/Proximal	NA	MSS/lowMSI	negative	NA	80	poor	NA	Intestinal	NA	NA	NA	NA	NA	NA	IV	M1	N1	T3	NA	NA	NA	NA	NO	NA	NA	NA	NA
pfg102T	stad_pfizer_uhongkong_clinical_data	Pfizer	pfg102T	NA	YES	NO	NO	76	MALE	NA	ASIAN	NA	NA	NA	NA	NA	negative	NA	NA	NA	NA	Antrum/Distal	NA	MSS/lowMSI	negative	NA	70	moderate	NA	Intestinal	NA	NA	NA	NA	NA	NA	IV	M1	N2	T4	NA	NA	NA	NA	NO	NA	NA	NA	NA
pfg103T	stad_pfizer_uhongkong_clinical_data	Pfizer	pfg103T	NA	YES	NO	NO	45	FEMALE	NA	ASIAN	NA	NA	NA	NA	NA	positive	NA	NA	NA	NA	Fundus/Body	MSI	highMSI	negative	NA	80	poor	NA	Intestinal	NA	NA	NA	NA	NA	NA	IV	M0	N2	T4	NA	NA	NA	NA	NO	NA	NA	NA	NA
pfg104T	stad_pfizer_uhongkong_clinical_data	Pfizer	pfg104T	NA	YES	NO	NO	47	MALE	NA	ASIAN	NA	NA	NA	NA	NA	negative	NA	NA	NA	NA	Cardia/Proximal	EBV	MSS/lowMSI	positive	NA	90	poor	NA	Intestinal	NA	NA	NA	NA	NA	NA	IV	M0	N1	T4	NA	NA	NA	NA	YES	NA	NA	NA	NA
pfg105T	stad_pfizer_uhongkong_clinical_data	Pfizer	pfg105T	NA	YES	NO	NO	73	MALE	NA	ASIAN	NA	NA	NA	NA	NA	positive	NA	NA	NA	NA	Cardia/Proximal	NA	MSS/lowMSI	negative	NA	90	moderate	NA	Intestinal	NA	NA	NA	NA	NA	NA	IB	M0	N0	T2b	NA	NA	NA	NA	NO	NA	NA	NA	NA
pfg106T	stad_pfizer_uhongkong_clinical_data	Pfizer	pfg106T	NA	YES	NO	NO	59	FEMALE	NA	ASIAN	NA	NA	NA	NA	NA	negative	NA	NA	NA	NA	Fundus/Body	NA	MSS/lowMSI	negative	NA	90	poor	NA	Intestinal	NA	NA	NA	NA	NA	NA	IV	M0	N3	T4	NA	NA	NA	NA	NO	NA	NA	NA	NA
pfg107T	stad_pfizer_uhongkong_clinical_data	Pfizer	pfg107T	NA	YES	NO	NO	67	FEMALE	NA	ASIAN	NA	NA	NA	NA	NA	positive	NA	NA	NA	NA	Cardia/Proximal	NA	MSS/lowMSI	negative	NA	90	moderate	NA	Intestinal	NA	NA	NA	NA	NA	NA	IV	M1	N1	T1	NA	NA	NA	NA	NO	NA	NA	NA	NA
pfg108T	stad_pfizer_uhongkong_clinical_data	Pfizer	pfg108T	NA	YES	NO	NO	64	MALE	NA	ASIAN	NA	NA	NA	NA	NA	negative	NA	NA	NA	NA	Cardia/Proximal	NA	MSS/lowMSI	negative	NA	90	moderate	NA	Intestinal	NA	NA	NA	NA	NA	NA	IIIB	M0	N2	T3	NA	NA	NA	NA	NO	NA	NA	NA	NA
pfg115T	stad_pfizer_uhongkong_clinical_data	Pfizer	pfg115T	NA	YES	NO	NO	75	FEMALE	NA	ASIAN	NA	NA	NA	NA	NA	negative	NA	NA	NA	NA	Cardia/Proximal	NA	MSS/lowMSI	negative	NA	95	poor	NA	Mixed	NA	NA	NA	NA	NA	NA	IV	M0	N3	T4	NA	NA	NA	NA	NO	NA	NA	NA	NA
pfg116T	stad_pfizer_uhongkong_clinical_data	Pfizer	pfg116T	NA	YES	NO	NO	78	MALE	NA	ASIAN	NA	NA	NA	NA	NA	negative	NA	NA	NA	NA	Antrum/Distal	NA	MSS/lowMSI	negative	NA	80	poor	NA	Mixed	NA	NA	NA	NA	NA	NA	IV	M1	N2	T4	NA	NA	NA	NA	NO	NA	NA	NA	NA
pfg118T	stad_pfizer_uhongkong_clinical_data	Pfizer	pfg118T	NA	YES	NO	NO	84	FEMALE	NA	ASIAN	NA	NA	NA	NA	NA	positive	NA	NA	NA	NA	Antrum/Distal	NA	MSS/lowMSI	negative	NA	80	moderate	NA	Mixed	NA	NA	NA	NA	NA	NA	II	M0	N1	T2a	NA	NA	NA	NA	NO	NA	NA	NA	NA
pfg119T	stad_pfizer_uhongkong_clinical_data	Pfizer	pfg119T	NA	YES	NO	NO	84	MALE	NA	ASIAN	NA	NA	NA	NA	NA	positive	NA	NA	NA	NA	Antrum/Distal	NA	MSS/lowMSI	negative	NA	70	moderate	NA	Mixed	NA	NA	NA	NA	NA	NA	IV	M0	N2	T4	NA	NA	NA	NA	NO	NA	NA	NA	NA
pfg120T	stad_pfizer_uhongkong_clinical_data	Pfizer	pfg120T	NA	YES	NO	NO	76	FEMALE	NA	ASIAN	NA	NA	NA	NA	NA	negative	NA	NA	NA	NA	Antrum/Distal	NA	MSS/lowMSI	negative	NA	100	moderate	NA	Intestinal	NA	NA	NA	NA	NA	NA	IIIA	M0	N2	T2a	NA	NA	NA	NA	NO	NA	NA	NA	NA
pfg121T	stad_pfizer_uhongkong_clinical_data	Pfizer	pfg121T	NA	YES	NO	NO	80	MALE	NA	ASIAN	NA	NA	NA	NA	NA	negative	NA	NA	NA	NA	Antrum/Distal	NA	MSS/lowMSI	negative	NA	70	poor	NA	Intestinal	NA	NA	NA	NA	NA	NA	IIIB	M0	N2	T3	NA	NA	NA	NA	NO	NA	NA	NA	NA
pfg122T	stad_pfizer_uhongkong_clinical_data	Pfizer	pfg122T	NA	YES	NO	NO	83	FEMALE	NA	ASIAN	NA	NA	NA	NA	NA	negative	NA	NA	NA	NA	Antrum/Distal	MSI	highMSI	negative	NA	95	poor	NA	Intestinal	NA	NA	NA	NA	NA	NA	IV	M0	N2	T4	NA	NA	NA	NA	NO	NA	NA	NA	NA
pfg123T	stad_pfizer_uhongkong_clinical_data	Pfizer	pfg123T	NA	YES	NO	NO	70	FEMALE	NA	ASIAN	NA	NA	NA	NA	NA	negative	NA	NA	NA	NA	Fundus/Body	NA	MSS/lowMSI	negative	NA	95	poor	NA	Mixed	NA	NA	NA	NA	NA	NA	IV	M0	N3	T4	NA	NA	NA	NA	NO	NA	NA	NA	NA
pfg124T	stad_pfizer_uhongkong_clinical_data	Pfizer	pfg124T	NA	YES	NO	NO	82	MALE	NA	ASIAN	NA	NA	NA	NA	NA	positive	NA	NA	NA	NA	Antrum/Distal	NA	MSS/lowMSI	negative	NA	95	poor	NA	Intestinal	NA	NA	NA	NA	NA	NA	IIIA	M0	N1	T3	NA	NA	NA	NA	NO	NA	NA	NA	NA
pfg125T	stad_pfizer_uhongkong_clinical_data	Pfizer	pfg125T	NA	YES	NO	NO	55	MALE	NA	ASIAN	NA	NA	NA	NA	NA	negative	NA	NA	NA	NA	Cardia/Proximal	NA	MSS/lowMSI	negative	NA	100	poor	NA	Intestinal	NA	NA	NA	NA	NA	NA	IIIA	M0	N2	T2b	NA	NA	NA	NA	NO	NA	NA	NA	NA
pfg127T	stad_pfizer_uhongkong_clinical_data	Pfizer	pfg127T	NA	YES	NO	NO	77	MALE	NA	ASIAN	NA	NA	NA	NA	NA	positive	NA	NA	NA	NA	Antrum/Distal	MSI	highMSI	negative	NA	95	moderate	NA	Intestinal	NA	NA	NA	NA	NA	NA	IIIA	M0	N1	T3	NA	NA	NA	NA	NO	NA	NA	NA	NA
pfg129T	stad_pfizer_uhongkong_clinical_data	Pfizer	pfg129T	NA	YES	NO	NO	68	MALE	NA	ASIAN	NA	NA	NA	NA	NA	negative	NA	NA	NA	NA	Cardia/Proximal	MSI	highMSI	negative	NA	70	poor	NA	Intestinal	NA	NA	NA	NA	NA	NA	IV	M0	N3	T3	NA	NA	NA	NA	NO	NA	NA	NA	NA
pfg130T	stad_pfizer_uhongkong_clinical_data	Pfizer	pfg130T	NA	YES	NO	NO	67	MALE	NA	ASIAN	NA	NA	NA	NA	NA	positive	NA	NA	NA	NA	Fundus/Body	NA	MSS/lowMSI	negative	NA	85	moderate	NA	Intestinal	NA	NA	NA	NA	NA	NA	IIIA	M0	N1	T3	NA	NA	NA	NA	NO	NA	NA	NA	NA
pfg132T	stad_pfizer_uhongkong_clinical_data	Pfizer	pfg132T	NA	YES	NO	NO	45	MALE	NA	ASIAN	NA	NA	NA	NA	NA	positive	NA	NA	NA	NA	Cardia/Proximal	NA	MSS/lowMSI	negative	NA	80	moderate	NA	Intestinal	NA	NA	NA	NA	NA	NA	IIIA	M0	N1	T3	NA	NA	NA	NA	NO	NA	NA	NA	NA
pfg135T	stad_pfizer_uhongkong_clinical_data	Pfizer	pfg135T	NA	YES	NO	NO	64	MALE	NA	ASIAN	NA	NA	NA	NA	NA	negative	NA	NA	NA	NA	Cardia/Proximal	NA	MSS/lowMSI	negative	NA	70	moderate	NA	Intestinal	NA	NA	NA	NA	NA	NA	IV	M0	N1	T4	NA	NA	NA	NA	NO	NA	NA	NA	NA
pfg136T	stad_pfizer_uhongkong_clinical_data	Pfizer	pfg136T	NA	YES	NO	NO	45	MALE	NA	ASIAN	NA	NA	NA	NA	NA	negative	NA	NA	NA	NA	Cardia/Proximal	NA	MSS/lowMSI	negative	NA	95	poor	NA	Diffuse	NA	NA	NA	NA	NA	NA	IV	M1	N2	T3	NA	NA	NA	NA	NO	NA	NA	NA	NA
pfg138T	stad_pfizer_uhongkong_clinical_data	Pfizer	pfg138T	NA	YES	NO	NO	32	FEMALE	NA	ASIAN	NA	NA	NA	NA	NA	positive	NA	NA	NA	NA	Fundus/Body	NA	MSS/lowMSI	negative	NA	70	poor	NA	Diffuse	NA	NA	NA	NA	NA	NA	IV	M0	N3	T3	NA	NA	NA	NA	NO	NA	NA	NA	NA
pfg142T	stad_pfizer_uhongkong_clinical_data	Pfizer	pfg142T	NA	YES	NO	NO	64	MALE	NA	ASIAN	NA	NA	NA	NA	NA	positive	NA	NA	NA	NA	Antrum/Distal	NA	MSS/lowMSI	negative	NA	75	poor	NA	Diffuse	NA	NA	NA	NA	NA	NA	IV	M0	N2	T4	NA	NA	NA	NA	NO	NA	NA	NA	NA
pfg143T	stad_pfizer_uhongkong_clinical_data	Pfizer	pfg143T	NA	YES	NO	NO	79	FEMALE	NA	ASIAN	NA	NA	NA	NA	NA	positive	NA	NA	NA	NA	Antrum/Distal	MSI	highMSI	negative	NA	95	moderate	NA	Intestinal	NA	NA	NA	NA	NA	NA	IV	M0	N3	T4	NA	NA	NA	NA	NO	NA	NA	NA	NA
pfg144T	stad_pfizer_uhongkong_clinical_data	Pfizer	pfg144T	NA	YES	NO	NO	77	MALE	NA	ASIAN	NA	NA	NA	NA	NA	negative	NA	NA	NA	NA	Fundus/Body	NA	MSS/lowMSI	negative	NA	90	moderate	NA	Intestinal	NA	NA	NA	NA	NA	NA	IIIA	M0	N2	T2b	NA	NA	NA	NA	NO	NA	NA	NA	NA
pfg145T	stad_pfizer_uhongkong_clinical_data	Pfizer	pfg145T	NA	YES	NO	NO	49	MALE	NA	ASIAN	NA	NA	NA	NA	NA	positive	NA	NA	NA	NA	Fundus/Body	NA	MSS/lowMSI	negative	NA	70	poor	NA	Diffuse	NA	NA	NA	NA	NA	NA	II	M0	N2	T1	NA	NA	NA	NA	NO	NA	NA	NA	NA
pfg146T	stad_pfizer_uhongkong_clinical_data	Pfizer	pfg146T	NA	YES	NO	NO	63	MALE	NA	ASIAN	NA	NA	NA	NA	NA	positive	NA	NA	NA	NA	Antrum/Distal	NA	MSS/lowMSI	negative	NA	90	moderate	NA	Intestinal	NA	NA	NA	NA	NA	NA	IIIA	M0	N2	T2b	NA	NA	NA	NA	NO	NA	NA	NA	NA
pfg151T	stad_pfizer_uhongkong_clinical_data	Pfizer	pfg151T	NA	YES	NO	NO	41	FEMALE	NA	ASIAN	NA	NA	NA	NA	NA	negative	NA	NA	NA	NA	Fundus/Body	NA	MSS/lowMSI	negative	NA	80	poor	NA	Diffuse	NA	NA	NA	NA	NA	NA	IV	M1	N1	T3	NA	NA	NA	NA	NO	NA	NA	NA	NA
pfg156T	stad_pfizer_uhongkong_clinical_data	Pfizer	pfg156T	NA	YES	NO	NO	59	FEMALE	NA	ASIAN	NA	NA	NA	NA	NA	negative	NA	NA	NA	NA	Fundus/Body	NA	MSS/lowMSI	negative	NA	80	poor	NA	Diffuse	NA	NA	NA	NA	NA	NA	IV	M0	N3	T3	NA	NA	NA	NA	NO	NA	NA	NA	NA
pfg157T	stad_pfizer_uhongkong_clinical_data	Pfizer	pfg157T	NA	YES	NO	NO	76	MALE	NA	ASIAN	NA	NA	NA	NA	NA	negative	NA	NA	NA	NA	Fundus/Body	NA	MSS/lowMSI	negative	NA	60	poor	NA	Mixed	NA	NA	NA	NA	NA	NA	IIIA	M0	N1	T3	NA	NA	NA	NA	NO	NA	NA	NA	NA
pfg160T	stad_pfizer_uhongkong_clinical_data	Pfizer	pfg160T	NA	YES	NO	NO	82	MALE	NA	ASIAN	NA	NA	NA	NA	NA	negative	NA	NA	NA	NA	Antrum/Distal	NA	MSS/lowMSI	negative	NA	99	poor	NA	Intestinal	NA	NA	NA	NA	NA	NA	IB	M0	N0	T2b	NA	NA	NA	NA	NO	NA	NA	NA	NA
pfg164T	stad_pfizer_uhongkong_clinical_data	Pfizer	pfg164T	NA	YES	NO	NO	48	FEMALE	NA	ASIAN	NA	NA	NA	NA	NA	positive	NA	NA	NA	NA	Antrum/Distal	NA	MSS/lowMSI	negative	NA	80	poor	NA	Diffuse	NA	NA	NA	NA	NA	NA	IIIB	M0	N2	T3	NA	NA	NA	NA	NO	NA	NA	NA	NA
pfg166T	stad_pfizer_uhongkong_clinical_data	Pfizer	pfg166T	NA	YES	NO	NO	72	FEMALE	NA	ASIAN	NA	NA	NA	NA	NA	negative	NA	NA	NA	NA	Cardia/Proximal	NA	MSS/lowMSI	negative	NA	90	well	NA	Intestinal	NA	NA	NA	NA	NA	NA	IV	M0	N3	T2b	NA	NA	NA	NA	NO	NA	NA	NA	NA
pfg167T	stad_pfizer_uhongkong_clinical_data	Pfizer	pfg167T	NA	YES	NO	NO	73	MALE	NA	ASIAN	NA	NA	NA	NA	NA	positive	NA	NA	NA	NA	Cardia/Proximal	NA	MSS/lowMSI	negative	NA	90	poor	NA	Intestinal	NA	NA	NA	NA	NA	NA	IV	M1	N3	T4	NA	NA	NA	NA	NO	NA	NA	NA	NA
pfg173T	stad_pfizer_uhongkong_clinical_data	Pfizer	pfg173T	NA	YES	NO	NO	61	MALE	NA	ASIAN	NA	NA	NA	NA	NA	positive	NA	NA	NA	NA	Cardia/Proximal	NA	MSS/lowMSI	negative	NA	90	moderate	NA	Intestinal	NA	NA	NA	NA	NA	NA	IV	M0	N1	T4	NA	NA	NA	NA	NO	NA	NA	NA	NA
pfg180T	stad_pfizer_uhongkong_clinical_data	Pfizer	pfg180T	NA	YES	NO	NO	75	MALE	NA	ASIAN	NA	NA	NA	NA	NA	negative	NA	NA	NA	NA	Antrum/Distal	NA	MSS/lowMSI	negative	NA	70	poor	NA	Diffuse	NA	NA	NA	NA	NA	NA	IV	M1	N3	T4	NA	NA	NA	NA	NO	NA	NA	NA	NA
pfg181T	stad_pfizer_uhongkong_clinical_data	Pfizer	pfg181T	NA	YES	NO	NO	77	FEMALE	NA	ASIAN	NA	NA	NA	NA	NA	negative	NA	NA	NA	NA	Antrum/Distal	MSI	highMSI	negative	NA	95	poor	NA	Intestinal	NA	NA	NA	NA	NA	NA	IV	M1	N3	T4	NA	NA	NA	NA	NO	NA	NA	NA	NA
pfg182T	stad_pfizer_uhongkong_clinical_data	Pfizer	pfg182T	NA	YES	NO	NO	39	FEMALE	NA	ASIAN	NA	NA	NA	NA	NA	negative	NA	NA	NA	NA	Antrum/Distal	NA	MSS/lowMSI	negative	NA	80	poor	NA	Diffuse	NA	NA	NA	NA	NA	NA	IV	M1	N3	T4	NA	NA	NA	NA	NO	NA	NA	NA	NA
pfg205T	stad_pfizer_uhongkong_clinical_data	Pfizer	pfg205T	NA	YES	NO	NO	89	FEMALE	NA	ASIAN	NA	NA	NA	NA	NA	negative	NA	NA	NA	NA	Antrum/Distal	NA	MSS/lowMSI	negative	NA	85	moderate	NA	Diffuse	NA	NA	NA	NA	NA	NA	IV	M0	N1	T4	NA	NA	NA	NA	NO	NA	NA	NA	NA
pfg212T	stad_pfizer_uhongkong_clinical_data	Pfizer	pfg212T	NA	YES	NO	NO	81	MALE	NA	ASIAN	NA	NA	NA	NA	NA	negative	NA	NA	NA	NA	Antrum/Distal	MSI	highMSI	negative	NA	80	moderate	NA	Intestinal	NA	NA	NA	NA	NA	NA	IA	M0	N0	T1	NA	NA	NA	NA	NO	NA	NA	NA	NA
pfg213T	stad_pfizer_uhongkong_clinical_data	Pfizer	pfg213T	NA	YES	NO	NO	79	FEMALE	NA	ASIAN	NA	NA	NA	NA	NA	positive	NA	NA	NA	NA	Antrum/Distal	NA	MSS/lowMSI	negative	NA	70	poor	NA	Diffuse	NA	NA	NA	NA	NA	NA	II	M0	N1	T2a	NA	NA	NA	NA	NO	NA	NA	NA	NA
pfg217T	stad_pfizer_uhongkong_clinical_data	Pfizer	pfg217T	NA	YES	NO	NO	85	MALE	NA	ASIAN	NA	NA	NA	NA	NA	negative	NA	NA	NA	NA	Cardia/Proximal	NA	MSS/lowMSI	negative	NA	80	poor	NA	Intestinal	NA	NA	NA	NA	NA	NA	IV	M1	N2	T3	NA	NA	NA	NA	NO	NA	NA	NA	NA
pfg220T	stad_pfizer_uhongkong_clinical_data	Pfizer	pfg220T	NA	YES	NO	NO	41	FEMALE	NA	ASIAN	NA	NA	NA	NA	NA	positive	NA	NA	NA	NA	Antrum/Distal	NA	MSS/lowMSI	negative	NA	90	poor	NA	Diffuse	NA	NA	NA	NA	NA	NA	II	M0	N0	T3	NA	NA	NA	NA	NO	NA	NA	NA	NA
pfg222T	stad_pfizer_uhongkong_clinical_data	Pfizer	pfg222T	NA	YES	NO	NO	85	FEMALE	NA	ASIAN	NA	NA	NA	NA	NA	negative	NA	NA	NA	NA	Antrum/Distal	NA	MSS/lowMSI	negative	NA	90	poor	NA	Diffuse	NA	NA	NA	NA	NA	NA	IV	M0	N3	T3	NA	NA	NA	NA	NO	NA	NA	NA	NA
pfg228T	stad_pfizer_uhongkong_clinical_data	Pfizer	pfg228T	NA	YES	NO	NO	58	FEMALE	NA	ASIAN	NA	NA	NA	NA	NA	negative	NA	NA	NA	NA	Fundus/Body	NA	MSS/lowMSI	negative	NA	70	poor	NA	Diffuse	NA	NA	NA	NA	NA	NA	IV	M0	N2	T4	NA	NA	NA	NA	NO	NA	NA	NA	NA
pfg258T	stad_pfizer_uhongkong_clinical_data	Pfizer	pfg258T	NA	YES	NO	NO	78	MALE	NA	ASIAN	NA	NA	NA	NA	NA	negative	NA	NA	NA	NA	Cardia/Proximal	NA	MSS/lowMSI	negative	NA	80	poor	NA	Diffuse	NA	NA	NA	NA	NA	NA	IA	M0	N0	T1	NA	NA	NA	NA	NO	NA	NA	NA	NA
pfg272T	stad_pfizer_uhongkong_clinical_data	Pfizer	pfg272T	NA	YES	NO	NO	47	MALE	NA	ASIAN	NA	NA	NA	NA	NA	positive	NA	NA	NA	NA	Antrum/Distal	NA	MSS/lowMSI	negative	NA	80	poor	NA	Diffuse	NA	NA	NA	NA	NA	NA	IIIA	M0	N2	T2b	NA	NA	NA	NA	NO	NA	NA	NA	NA
pfg277T	stad_pfizer_uhongkong_clinical_data	Pfizer	pfg277T	NA	YES	NO	NO	77	MALE	NA	ASIAN	NA	NA	NA	NA	NA	positive	NA	NA	NA	NA	Cardia/Proximal	NA	MSS/lowMSI	negative	NA	90	poor	NA	Mixed	NA	NA	NA	NA	NA	NA	IV	M0	N2	T4	NA	NA	NA	NA	NO	NA	NA	NA	NA
pfg282T	stad_pfizer_uhongkong_clinical_data	Pfizer	pfg282T	NA	YES	NO	NO	71	MALE	NA	ASIAN	NA	NA	NA	NA	NA	negative	NA	NA	NA	NA	Antrum/Distal	NA	MSS/lowMSI	negative	NA	70	moderate	NA	Intestinal	NA	NA	NA	NA	NA	NA	NA	M0	N0	Tis	NA	NA	NA	NA	NO	NA	NA	NA	NA
pfg311T	stad_pfizer_uhongkong_clinical_data	Pfizer	pfg311T	NA	YES	NO	NO	43	MALE	NA	ASIAN	NA	NA	NA	NA	NA	negative	NA	NA	NA	NA	Antrum/Distal	NA	MSS/lowMSI	negative	NA	75	poor	NA	Mixed	NA	NA	NA	NA	NA	NA	IIIB	M0	N2	T3	NA	NA	NA	NA	NO	NA	NA	NA	NA
pfg316T	stad_pfizer_uhongkong_clinical_data	Pfizer	pfg316T	NA	YES	NO	NO	56	MALE	NA	ASIAN	NA	NA	NA	NA	NA	positive	NA	NA	NA	NA	Antrum/Distal	NA	MSS/lowMSI	negative	NA	85	poor	NA	Diffuse	NA	NA	NA	NA	NA	NA	IIIA	M0	N1	T3	NA	NA	NA	NA	NO	NA	NA	NA	NA
pfg317T	stad_pfizer_uhongkong_clinical_data	Pfizer	pfg317T	NA	YES	NO	NO	43	FEMALE	NA	ASIAN	NA	NA	NA	NA	NA	negative	NA	NA	NA	NA	Fundus/Body	NA	MSS/lowMSI	negative	NA	65	poor	NA	Diffuse	NA	NA	NA	NA	NA	NA	IIIB	M0	N2	T3	NA	NA	NA	NA	NO	NA	NA	NA	NA
pfg344T	stad_pfizer_uhongkong_clinical_data	Pfizer	pfg344T	NA	YES	NO	NO	78	MALE	NA	ASIAN	NA	NA	NA	NA	NA	positive	NA	NA	NA	NA	Antrum/Distal	NA	MSS/lowMSI	negative	NA	85	poor	NA	Diffuse	NA	NA	NA	NA	NA	NA	IV	M0	N3	T4	NA	NA	NA	NA	NO	NA	NA	NA	NA
pfg373T	stad_pfizer_uhongkong_clinical_data	Pfizer	pfg373T	NA	YES	NO	NO	56	MALE	NA	ASIAN	NA	NA	NA	NA	NA	negative	NA	NA	NA	NA	Fundus/Body	NA	MSS/lowMSI	negative	NA	70	poor	NA	Mixed	NA	NA	NA	NA	NA	NA	IIIB	M0	N2	T3	NA	NA	NA	NA	NO	NA	NA	NA	NA
pfg375T	stad_pfizer_uhongkong_clinical_data	Pfizer	pfg375T	NA	YES	NO	NO	45	FEMALE	NA	ASIAN	NA	NA	NA	NA	NA	negative	NA	NA	NA	NA	Antrum/Distal	NA	MSS/lowMSI	negative	NA	70	poor	NA	Diffuse	NA	NA	NA	NA	NA	NA	IIIA	M0	N1	T3	NA	NA	NA	NA	NO	NA	NA	NA	NA
pfg378T	stad_pfizer_uhongkong_clinical_data	Pfizer	pfg378T	NA	YES	NO	NO	48	MALE	NA	ASIAN	NA	NA	NA	NA	NA	positive	NA	NA	NA	NA	Antrum/Distal	NA	MSS/lowMSI	negative	NA	70	moderate	NA	Mixed	NA	NA	NA	NA	NA	NA	IA	M0	N0	T1	NA	NA	NA	NA	NO	NA	NA	NA	NA
pfg398T	stad_pfizer_uhongkong_clinical_data	Pfizer	pfg398T	NA	YES	NO	NO	44	FEMALE	NA	ASIAN	NA	NA	NA	NA	NA	positive	NA	NA	NA	NA	Fundus/Body	NA	MSS/lowMSI	negative	NA	70	poor	NA	Diffuse	NA	NA	NA	NA	NA	NA	IA	M0	N0	T1	NA	NA	NA	NA	NO	NA	NA	NA	NA
pfg413T	stad_pfizer_uhongkong_clinical_data	Pfizer	pfg413T	NA	YES	NO	NO	65	MALE	NA	ASIAN	NA	NA	NA	NA	NA	positive	NA	NA	NA	NA	Fundus/Body	NA	MSS/lowMSI	negative	NA	70	moderate	NA	Intestinal	NA	NA	NA	NA	NA	NA	IB	M0	N1	T1	NA	NA	NA	NA	NO	NA	NA	NA	NA
pfg416T	stad_pfizer_uhongkong_clinical_data	Pfizer	pfg416T	NA	YES	NO	NO	43	MALE	NA	ASIAN	NA	NA	NA	NA	NA	positive	NA	NA	NA	NA	Fundus/Body	NA	MSS/lowMSI	negative	NA	70	poor	NA	Diffuse	NA	NA	NA	NA	NA	NA	IIIB	M0	N2	T3	NA	NA	NA	NA	NO	NA	NA	NA	NA
pfg424T	stad_pfizer_uhongkong_clinical_data	Pfizer	pfg424T	NA	YES	NO	NO	70	MALE	NA	ASIAN	NA	NA	NA	NA	NA	positive	NA	NA	NA	NA	Fundus/Body	NA	MSS/lowMSI	negative	NA	80	poor	NA	Intestinal	NA	NA	NA	NA	NA	NA	IV	M1	N3	T3	NA	NA	NA	NA	NO	NA	NA	NA	NA
PGM1	egc_tmucih_2015_clinical_data	TMUCIH	PGM1	NA	NO	YES	NO	67	MALE	NA	ASIAN	NA	NA	NA	NA	NA	NA	NA	NA	NA	NA	Fundus/Body	NA	NA	negative	NA	NA	NA	NA	Intestinal	NA	NA	NA	NA	NA	NA	II	NA	NA	NA	NA	2370	NA	NA	NA	NA	NA	NA	NA
PGM10	egc_tmucih_2015_clinical_data	TMUCIH	PGM10	NA	NO	YES	NO	33	FEMALE	NA	ASIAN	NA	NA	NA	NA	NA	NA	NA	NA	NA	NA	Fundus/Body	NA	NA	negative	NA	NA	NA	NA	Diffuse	NA	NA	NA	NA	NA	NA	IV	M0	N2	T4	NA	120	NA	NA	NA	NA	NA	NA	NA
PGM11	egc_tmucih_2015_clinical_data	TMUCIH	PGM11	NA	NO	YES	NO	59	MALE	NA	ASIAN	NA	NA	NA	NA	NA	NA	NA	NA	NA	NA	Fundus/Body	NA	NA	positive	NA	NA	NA	NA	Diffuse	NA	NA	NA	NA	NA	NA	II	NA	NA	NA	2040	NA	NA	NA	NA	NA	NA	NA	NA
PGM12	egc_tmucih_2015_clinical_data	TMUCIH	PGM12	NA	NO	YES	NO	58	FEMALE	NA	ASIAN	NA	NA	NA	NA	NA	NA	NA	NA	NA	NA	Antrum/Distal	NA	NA	negative	NA	NA	NA	NA	Intestinal	NA	NA	NA	NA	NA	NA	IV	NA	NA	NA	840	NA	NA	NA	NA	NA	NA	NA	NA
PGM13	egc_tmucih_2015_clinical_data	TMUCIH	PGM13	NA	NO	YES	NO	60	MALE	NA	ASIAN	NA	NA	NA	NA	NA	NA	NA	NA	NA	NA	Fundus/Body	NA	NA	positive	NA	NA	NA	NA	Diffuse	NA	NA	NA	NA	NA	NA	IV	NA	N0	T1	1350	NA	NA	NA	NA	NA	NA	NA	NA
PGM14	egc_tmucih_2015_clinical_data	TMUCIH	PGM14	NA	NO	YES	NO	55	MALE	NA	ASIAN	NA	NA	NA	NA	NA	NA	NA	NA	NA	NA	Cardia/Proximal	NA	NA	positive	NA	NA	NA	NA	Diffuse	NA	NA	NA	NA	NA	NA	II	NA	NA	NA	330	NA	NA	NA	NA	NA	NA	NA	NA
PGM15	egc_tmucih_2015_clinical_data	TMUCIH	PGM15	NA	NO	YES	NO	61	MALE	NA	ASIAN	NA	NA	NA	NA	NA	NA	NA	NA	NA	NA	Fundus/Body	NA	NA	positive	NA	NA	NA	NA	Intestinal	NA	NA	NA	NA	NA	NA	IV	M0	N0	T3	NA	NA	NA	NA	NA	NA	NA	NA	NA
PGM16	egc_tmucih_2015_clinical_data	TMUCIH	PGM16	NA	NO	YES	NO	52	MALE	NA	ASIAN	NA	NA	NA	NA	NA	NA	NA	NA	NA	NA	Fundus/Body	NA	NA	positive	NA	NA	NA	NA	Intestinal	NA	NA	NA	NA	NA	NA	II	NA	NA	NA	NA	2070	NA	NA	NA	NA	NA	NA	NA
PGM17	egc_tmucih_2015_clinical_data	TMUCIH	PGM17	NA	NO	YES	NO	50	MALE	NA	ASIAN	NA	NA	NA	NA	NA	NA	NA	NA	NA	NA	Antrum/Distal	NA	NA	negative	NA	NA	NA	NA	Diffuse	NA	NA	NA	NA	NA	NA	III	M0	N2	T3	180	NA	NA	NA	NA	NA	NA	NA	NA
PGM18	egc_tmucih_2015_clinical_data	TMUCIH	PGM18	NA	NO	YES	NO	76	FEMALE	NA	ASIAN	NA	NA	NA	NA	NA	NA	NA	NA	NA	NA	Antrum/Distal	NA	NA	positive	NA	NA	NA	NA	Diffuse	NA	NA	NA	NA	NA	NA	II	NA	NA	NA	NA	1920	NA	NA	NA	NA	NA	NA	NA
PGM19	egc_tmucih_2015_clinical_data	TMUCIH	PGM19	NA	NO	YES	NO	40	MALE	NA	ASIAN	NA	NA	NA	NA	NA	NA	NA	NA	NA	NA	Antrum/Distal	NA	NA	positive	NA	NA	NA	NA	Intestinal	NA	NA	NA	NA	NA	NA	III	M0	N1	T3	600	NA	NA	NA	NA	NA	NA	NA	NA
PGM2	egc_tmucih_2015_clinical_data	TMUCIH	PGM2	NA	NO	YES	NO	39	MALE	NA	ASIAN	NA	NA	NA	NA	NA	NA	NA	NA	NA	NA	Fundus/Body	NA	NA	positive	NA	NA	NA	NA	Diffuse	NA	NA	NA	NA	NA	NA	III	NA	NA	NA	300	NA	NA	NA	NA	NA	NA	NA	NA
PGM20	egc_tmucih_2015_clinical_data	TMUCIH	PGM20	NA	NO	YES	NO	58	MALE	NA	ASIAN	NA	NA	NA	NA	NA	NA	NA	NA	NA	NA	Fundus/Body	NA	NA	negative	NA	NA	NA	NA	Diffuse	NA	NA	NA	NA	NA	NA	III	M0	N2	T3	1290	NA	NA	NA	NA	NA	NA	NA	NA
PGM21	egc_tmucih_2015_clinical_data	TMUCIH	PGM21	NA	NO	YES	NO	48	FEMALE	NA	ASIAN	NA	NA	NA	NA	NA	NA	NA	NA	NA	NA	Antrum/Distal	NA	NA	positive	NA	NA	NA	NA	Diffuse	NA	NA	NA	NA	NA	NA	IV	M0	N2	T3	NA	150	NA	NA	NA	NA	NA	NA	NA
PGM22	egc_tmucih_2015_clinical_data	TMUCIH	PGM22	NA	NO	YES	NO	55	FEMALE	NA	ASIAN	NA	NA	NA	NA	NA	NA	NA	NA	NA	NA	Cardia/Proximal	NA	NA	positive	NA	NA	NA	NA	Diffuse	NA	NA	NA	NA	NA	NA	II	M0	N1	T4	NA	1920	NA	NA	NA	NA	NA	NA	NA
PGM23	egc_tmucih_2015_clinical_data	TMUCIH	PGM23	NA	NO	YES	NO	54	MALE	NA	ASIAN	NA	NA	NA	NA	NA	NA	NA	NA	NA	NA	Cardia/Proximal	NA	NA	negative	NA	NA	NA	NA	Intestinal	NA	NA	NA	NA	NA	NA	II	NA	NA	NA	NA	1890	NA	NA	NA	NA	NA	NA	NA
PGM24	egc_tmucih_2015_clinical_data	TMUCIH	PGM24	NA	NO	YES	NO	63	MALE	NA	ASIAN	NA	NA	NA	NA	NA	NA	NA	NA	NA	NA	Cardia/Proximal	NA	NA	positive	NA	NA	NA	NA	Intestinal	NA	NA	NA	NA	NA	NA	II	NA	NA	NA	NA	1770	NA	NA	NA	NA	NA	NA	NA
PGM25	egc_tmucih_2015_clinical_data	TMUCIH	PGM25	NA	NO	YES	NO	58	MALE	NA	ASIAN	NA	NA	NA	NA	NA	NA	NA	NA	NA	NA	Cardia/Proximal	NA	NA	positive	NA	NA	NA	NA	Intestinal	NA	NA	NA	NA	NA	NA	II	M0	N1	T3	NA	1890	NA	NA	NA	NA	NA	NA	NA
PGM26	egc_tmucih_2015_clinical_data	TMUCIH	PGM26	NA	NO	YES	NO	50	MALE	NA	ASIAN	NA	NA	NA	NA	NA	NA	NA	NA	NA	NA	Cardia/Proximal	NA	NA	positive	NA	NA	NA	NA	Diffuse	NA	NA	NA	NA	NA	NA	III	M0	N1	T3	570	NA	NA	NA	NA	NA	NA	NA	NA
PGM27	egc_tmucih_2015_clinical_data	TMUCIH	PGM27	NA	NO	YES	NO	55	MALE	NA	ASIAN	NA	NA	NA	NA	NA	NA	NA	NA	NA	NA	Fundus/Body	NA	NA	positive	NA	NA	NA	NA	Diffuse	NA	NA	NA	NA	NA	NA	II	NA	NA	NA	NA	1830	NA	NA	NA	NA	NA	NA	NA
PGM28	egc_tmucih_2015_clinical_data	TMUCIH	PGM28	NA	NO	YES	NO	62	MALE	NA	ASIAN	NA	NA	NA	NA	NA	NA	NA	NA	NA	NA	Cardia/Proximal	NA	NA	negative	NA	NA	NA	NA	Intestinal	NA	NA	NA	NA	NA	NA	II	NA	NA	NA	360	NA	NA	NA	NA	NA	NA	NA	NA
PGM29	egc_tmucih_2015_clinical_data	TMUCIH	PGM29	NA	NO	YES	NO	72	MALE	NA	ASIAN	NA	NA	NA	NA	NA	NA	NA	NA	NA	NA	Cardia/Proximal	NA	NA	positive	NA	NA	NA	NA	Diffuse	NA	NA	NA	NA	NA	NA	I	NA	NA	NA	NA	150	NA	NA	NA	NA	NA	NA	NA
PGM3	egc_tmucih_2015_clinical_data	TMUCIH	PGM3	NA	NO	YES	NO	59	MALE	NA	ASIAN	NA	NA	NA	NA	NA	NA	NA	NA	NA	NA	Fundus/Body	NA	NA	negative	NA	NA	NA	NA	Diffuse	NA	NA	NA	NA	NA	NA	IV	NA	NA	NA	420	NA	NA	NA	NA	NA	NA	NA	NA
PGM30	egc_tmucih_2015_clinical_data	TMUCIH	PGM30	NA	NO	YES	NO	59	FEMALE	NA	ASIAN	NA	NA	NA	NA	NA	NA	NA	NA	NA	NA	Antrum/Distal	NA	NA	positive	NA	NA	NA	NA	Diffuse	NA	NA	NA	NA	NA	NA	III	NA	NA	NA	NA	630	NA	NA	NA	NA	NA	NA	NA
PGM31	egc_tmucih_2015_clinical_data	TMUCIH	PGM31	NA	NO	YES	NO	61	MALE	NA	ASIAN	NA	NA	NA	NA	NA	NA	NA	NA	NA	NA	Cardia/Proximal	NA	NA	positive	NA	NA	NA	NA	Diffuse	NA	NA	NA	NA	NA	NA	IV	NA	NA	NA	NA	960	NA	NA	NA	NA	NA	NA	NA
PGM32	egc_tmucih_2015_clinical_data	TMUCIH	PGM32	NA	NO	YES	NO	67	MALE	NA	ASIAN	NA	NA	NA	NA	NA	NA	NA	NA	NA	NA	Cardia/Proximal	NA	NA	positive	NA	NA	NA	NA	Intestinal	NA	NA	NA	NA	NA	NA	III	M0	N2	T4	420	NA	NA	NA	NA	NA	NA	NA	NA
PGM33	egc_tmucih_2015_clinical_data	TMUCIH	PGM33	NA	NO	YES	NO	82	MALE	NA	ASIAN	NA	NA	NA	NA	NA	NA	NA	NA	NA	NA	Cardia/Proximal	NA	NA	positive	NA	NA	NA	NA	Diffuse	NA	NA	NA	NA	NA	NA	II	NA	NA	NA	NA	420	NA	NA	NA	NA	NA	NA	NA
PGM34	egc_tmucih_2015_clinical_data	TMUCIH	PGM34	NA	NO	YES	NO	53	FEMALE	NA	ASIAN	NA	NA	NA	NA	NA	NA	NA	NA	NA	NA	Antrum/Distal	NA	NA	positive	NA	NA	NA	NA	Intestinal	NA	NA	NA	NA	NA	NA	III	M0	N1	T3	NA	1770	NA	NA	NA	NA	NA	NA	NA
PGM35	egc_tmucih_2015_clinical_data	TMUCIH	PGM35	NA	NO	YES	NO	64	MALE	NA	ASIAN	NA	NA	NA	NA	NA	NA	NA	NA	NA	NA	Fundus/Body	NA	NA	negative	NA	NA	NA	NA	Intestinal	NA	NA	NA	NA	NA	NA	II	M0	N1	T2	NA	1590	NA	NA	NA	NA	NA	NA	NA
PGM36	egc_tmucih_2015_clinical_data	TMUCIH	PGM36	NA	NO	YES	NO	68	MALE	NA	ASIAN	NA	NA	NA	NA	NA	NA	NA	NA	NA	NA	Antrum/Distal	NA	NA	negative	NA	NA	NA	NA	Intestinal	NA	NA	NA	NA	NA	NA	II	M0	N1	T3	NA	1740	NA	NA	NA	NA	NA	NA	NA
PGM37	egc_tmucih_2015_clinical_data	TMUCIH	PGM37	NA	NO	YES	NO	65	MALE	NA	ASIAN	NA	NA	NA	NA	NA	NA	NA	NA	NA	NA	Cardia/Proximal	NA	NA	positive	NA	NA	NA	NA	Intestinal	NA	NA	NA	NA	NA	NA	IV	NA	NA	NA	NA	0	NA	NA	NA	NA	NA	NA	NA
PGM38	egc_tmucih_2015_clinical_data	TMUCIH	PGM38	NA	NO	YES	NO	33	MALE	NA	ASIAN	NA	NA	NA	NA	NA	NA	NA	NA	NA	NA	Antrum/Distal	NA	NA	negative	NA	NA	NA	NA	Diffuse	NA	NA	NA	NA	NA	NA	III	M0	N2	T4	570	NA	NA	NA	NA	NA	NA	NA	NA
PGM39	egc_tmucih_2015_clinical_data	TMUCIH	PGM39	NA	NO	YES	NO	74	MALE	NA	ASIAN	NA	NA	NA	NA	NA	NA	NA	NA	NA	NA	Cardia/Proximal	NA	NA	positive	NA	NA	NA	NA	Intestinal	NA	NA	NA	NA	NA	NA	IV	NA	NA	NA	360	NA	NA	NA	NA	NA	NA	NA	NA
PGM4	egc_tmucih_2015_clinical_data	TMUCIH	PGM4	NA	NO	YES	NO	67	MALE	NA	ASIAN	NA	NA	NA	NA	NA	NA	NA	NA	NA	NA	Fundus/Body	NA	NA	positive	NA	NA	NA	NA	Diffuse	NA	NA	NA	NA	NA	NA	III	NA	NA	NA	300	NA	NA	NA	NA	NA	NA	NA	NA
PGM40	egc_tmucih_2015_clinical_data	TMUCIH	PGM40	NA	NO	YES	NO	54	MALE	NA	ASIAN	NA	NA	NA	NA	NA	NA	NA	NA	NA	NA	Cardia/Proximal	NA	NA	positive	NA	NA	NA	NA	Intestinal	NA	NA	NA	NA	NA	NA	III	NA	NA	NA	NA	810	NA	NA	NA	NA	NA	NA	NA
PGM41	egc_tmucih_2015_clinical_data	TMUCIH	PGM41	NA	NO	YES	NO	64	FEMALE	NA	ASIAN	NA	NA	NA	NA	NA	NA	NA	NA	NA	NA	Antrum/Distal	NA	NA	positive	NA	NA	NA	NA	Diffuse	NA	NA	NA	NA	NA	NA	III	M0	N3	T4	420	NA	NA	NA	NA	NA	NA	NA	NA
PGM42	egc_tmucih_2015_clinical_data	TMUCIH	PGM42	NA	NO	YES	NO	58	MALE	NA	ASIAN	NA	NA	NA	NA	NA	NA	NA	NA	NA	NA	Cardia/Proximal	NA	NA	negative	NA	NA	NA	NA	Intestinal	NA	NA	NA	NA	NA	NA	IV	NA	NA	NA	NA	1680	NA	NA	NA	NA	NA	NA	NA
PGM43	egc_tmucih_2015_clinical_data	TMUCIH	PGM43	NA	NO	YES	NO	63	FEMALE	NA	ASIAN	NA	NA	NA	NA	NA	NA	NA	NA	NA	NA	Fundus/Body	NA	NA	negative	NA	NA	NA	NA	Intestinal	NA	NA	NA	NA	NA	NA	II	M1	N1	T2	NA	1650	NA	NA	NA	NA	NA	NA	NA
PGM44	egc_tmucih_2015_clinical_data	TMUCIH	PGM44	NA	NO	YES	NO	55	FEMALE	NA	ASIAN	NA	NA	NA	NA	NA	NA	NA	NA	NA	NA	Antrum/Distal	NA	NA	positive	NA	NA	NA	NA	Intestinal	NA	NA	NA	NA	NA	NA	III	M0	N1	T3	NA	1650	NA	NA	NA	NA	NA	NA	NA
PGM45	egc_tmucih_2015_clinical_data	TMUCIH	PGM45	NA	NO	YES	NO	41	MALE	NA	ASIAN	NA	NA	NA	NA	NA	NA	NA	NA	NA	NA	Cardia/Proximal	NA	NA	negative	NA	NA	NA	NA	Diffuse	NA	NA	NA	NA	NA	NA	III	NA	NA	NA	NA	1650	NA	NA	NA	NA	NA	NA	NA
PGM46	egc_tmucih_2015_clinical_data	TMUCIH	PGM46	NA	NO	YES	NO	73	FEMALE	NA	ASIAN	NA	NA	NA	NA	NA	NA	NA	NA	NA	NA	Antrum/Distal	NA	NA	negative	NA	NA	NA	NA	Intestinal	NA	NA	NA	NA	NA	NA	II	M0	N1	T3	1260	NA	NA	NA	NA	NA	NA	NA	NA
PGM47	egc_tmucih_2015_clinical_data	TMUCIH	PGM47	NA	NO	YES	NO	46	FEMALE	NA	ASIAN	NA	NA	NA	NA	NA	NA	NA	NA	NA	NA	Cardia/Proximal	NA	NA	positive	NA	NA	NA	NA	Diffuse	NA	NA	NA	NA	NA	NA	II	NA	NA	NA	720	NA	NA	NA	NA	NA	NA	NA	NA
PGM48	egc_tmucih_2015_clinical_data	TMUCIH	PGM48	NA	NO	YES	NO	50	FEMALE	NA	ASIAN	NA	NA	NA	NA	NA	NA	NA	NA	NA	NA	Fundus/Body	NA	NA	negative	NA	NA	NA	NA	Diffuse	NA	NA	NA	NA	NA	NA	II	NA	NA	NA	NA	1590	NA	NA	NA	NA	NA	NA	NA
PGM49	egc_tmucih_2015_clinical_data	TMUCIH	PGM49	NA	NO	YES	NO	47	MALE	NA	ASIAN	NA	NA	NA	NA	NA	NA	NA	NA	NA	NA	Fundus/Body	NA	NA	negative	NA	NA	NA	NA	Diffuse	NA	NA	NA	NA	NA	NA	II	NA	NA	NA	1110	NA	NA	NA	NA	NA	NA	NA	NA
PGM50	egc_tmucih_2015_clinical_data	TMUCIH	PGM50	NA	NO	YES	NO	64	MALE	NA	ASIAN	NA	NA	NA	NA	NA	NA	NA	NA	NA	NA	Fundus/Body	NA	NA	negative	NA	NA	NA	NA	Intestinal	NA	NA	NA	NA	NA	NA	II	NA	NA	NA	390	NA	NA	NA	NA	NA	NA	NA	NA
PGM51	egc_tmucih_2015_clinical_data	TMUCIH	PGM51	NA	NO	YES	NO	41	FEMALE	NA	ASIAN	NA	NA	NA	NA	NA	NA	NA	NA	NA	NA	Fundus/Body	NA	NA	positive	NA	NA	NA	NA	Diffuse	NA	NA	NA	NA	NA	NA	III	NA	NA	NA	630	NA	NA	NA	NA	NA	NA	NA	NA
PGM52	egc_tmucih_2015_clinical_data	TMUCIH	PGM52	NA	NO	YES	NO	50	MALE	NA	ASIAN	NA	NA	NA	NA	NA	NA	NA	NA	NA	NA	Antrum/Distal	NA	NA	negative	NA	NA	NA	NA	Intestinal	NA	NA	NA	NA	NA	NA	IV	M0	N2	T3	NA	1350	NA	NA	NA	NA	NA	NA	NA
PGM53	egc_tmucih_2015_clinical_data	TMUCIH	PGM53	NA	NO	YES	NO	68	FEMALE	NA	ASIAN	NA	NA	NA	NA	NA	NA	NA	NA	NA	NA	Antrum/Distal	NA	NA	positive	NA	NA	NA	NA	Intestinal	NA	NA	NA	NA	NA	NA	III	NA	NA	NA	720	NA	NA	NA	NA	NA	NA	NA	NA
PGM54	egc_tmucih_2015_clinical_data	TMUCIH	PGM54	NA	NO	YES	NO	66	MALE	NA	ASIAN	NA	NA	NA	NA	NA	NA	NA	NA	NA	NA	Cardia/Proximal	NA	NA	negative	NA	NA	NA	NA	Intestinal	NA	NA	NA	NA	NA	NA	III	NA	NA	NA	300	NA	NA	NA	NA	NA	NA	NA	NA
PGM55	egc_tmucih_2015_clinical_data	TMUCIH	PGM55	NA	NO	YES	NO	69	FEMALE	NA	ASIAN	NA	NA	NA	NA	NA	NA	NA	NA	NA	NA	Antrum/Distal	NA	NA	negative	NA	NA	NA	NA	Diffuse	NA	NA	NA	NA	NA	NA	III	NA	NA	NA	NA	1440	NA	NA	NA	NA	NA	NA	NA
PGM56	egc_tmucih_2015_clinical_data	TMUCIH	PGM56	NA	NO	YES	NO	25	MALE	NA	ASIAN	NA	NA	NA	NA	NA	NA	NA	NA	NA	NA	Antrum/Distal	NA	NA	negative	NA	NA	NA	NA	Diffuse	NA	NA	NA	NA	NA	NA	III	M0	N1	T4	NA	NA	NA	NA	NA	NA	NA	NA	NA
PGM57	egc_tmucih_2015_clinical_data	TMUCIH	PGM57	NA	NO	YES	NO	27	MALE	NA	ASIAN	NA	NA	NA	NA	NA	NA	NA	NA	NA	NA	Fundus/Body	NA	NA	negative	NA	NA	NA	NA	Diffuse	NA	NA	NA	NA	NA	NA	IV	M0	N1	T3	210	NA	NA	NA	NA	NA	NA	NA	NA
PGM58	egc_tmucih_2015_clinical_data	TMUCIH	PGM58	NA	NO	YES	NO	76	MALE	NA	ASIAN	NA	NA	NA	NA	NA	NA	NA	NA	NA	NA	Cardia/Proximal	NA	NA	negative	NA	NA	NA	NA	Intestinal	NA	NA	NA	NA	NA	NA	IV	NA	NA	NA	780	NA	NA	NA	NA	NA	NA	NA	NA
PGM59	egc_tmucih_2015_clinical_data	TMUCIH	PGM59	NA	NO	YES	NO	55	FEMALE	NA	ASIAN	NA	NA	NA	NA	NA	NA	NA	NA	NA	NA	Cardia/Proximal	NA	NA	positive	NA	NA	NA	NA	Intestinal	NA	NA	NA	NA	NA	NA	III	NA	NA	NA	180	NA	NA	NA	NA	NA	NA	NA	NA
PGM6	egc_tmucih_2015_clinical_data	TMUCIH	PGM6	NA	NO	YES	NO	35	FEMALE	NA	ASIAN	NA	NA	NA	NA	NA	NA	NA	NA	NA	NA	Fundus/Body	NA	NA	negative	NA	NA	NA	NA	Intestinal	NA	NA	NA	NA	NA	NA	III	NA	NA	NA	NA	300	NA	NA	NA	NA	NA	NA	NA
PGM60	egc_tmucih_2015_clinical_data	TMUCIH	PGM60	NA	NO	YES	NO	45	FEMALE	NA	ASIAN	NA	NA	NA	NA	NA	NA	NA	NA	NA	NA	Antrum/Distal	NA	NA	negative	NA	NA	NA	NA	Intestinal	NA	NA	NA	NA	NA	NA	III	NA	NA	NA	NA	1350	NA	NA	NA	NA	NA	NA	NA
PGM61	egc_tmucih_2015_clinical_data	TMUCIH	PGM61	NA	NO	YES	NO	55	MALE	NA	ASIAN	NA	NA	NA	NA	NA	NA	NA	NA	NA	NA	Antrum/Distal	NA	NA	positive	NA	NA	NA	NA	Diffuse	NA	NA	NA	NA	NA	NA	III	NA	NA	NA	930	NA	NA	NA	NA	NA	NA	NA	NA
PGM62	egc_tmucih_2015_clinical_data	TMUCIH	PGM62	NA	NO	YES	NO	67	MALE	NA	ASIAN	NA	NA	NA	NA	NA	NA	NA	NA	NA	NA	Antrum/Distal	NA	NA	positive	NA	NA	NA	NA	Diffuse	NA	NA	NA	NA	NA	NA	IV	NA	NA	NA	NA	1260	NA	NA	NA	NA	NA	NA	NA
PGM63	egc_tmucih_2015_clinical_data	TMUCIH	PGM63	NA	NO	YES	NO	55	MALE	NA	ASIAN	NA	NA	NA	NA	NA	NA	NA	NA	NA	NA	Antrum/Distal	NA	NA	negative	NA	NA	NA	NA	Intestinal	NA	NA	NA	NA	NA	NA	IV	NA	NA	NA	180	NA	NA	NA	NA	NA	NA	NA	NA
PGM64	egc_tmucih_2015_clinical_data	TMUCIH	PGM64	NA	NO	YES	NO	72	MALE	NA	ASIAN	NA	NA	NA	NA	NA	NA	NA	NA	NA	NA	Antrum/Distal	NA	NA	positive	NA	NA	NA	NA	Intestinal	NA	NA	NA	NA	NA	NA	II	NA	NA	NA	NA	60	NA	NA	NA	NA	NA	NA	NA
PGM65	egc_tmucih_2015_clinical_data	TMUCIH	PGM65	NA	NO	YES	NO	59	FEMALE	NA	ASIAN	NA	NA	NA	NA	NA	NA	NA	NA	NA	NA	Antrum/Distal	NA	NA	negative	NA	NA	NA	NA	Intestinal	NA	NA	NA	NA	NA	NA	I	NA	NA	NA	NA	930	NA	NA	NA	NA	NA	NA	NA
PGM66	egc_tmucih_2015_clinical_data	TMUCIH	PGM66	NA	NO	YES	NO	77	MALE	NA	ASIAN	NA	NA	NA	NA	NA	NA	NA	NA	NA	NA	Cardia/Proximal	NA	NA	negative	NA	NA	NA	NA	Diffuse	NA	NA	NA	NA	NA	NA	III	NA	NA	NA	NA	270	NA	NA	NA	NA	NA	NA	NA
PGM67	egc_tmucih_2015_clinical_data	TMUCIH	PGM67	NA	NO	YES	NO	70	FEMALE	NA	ASIAN	NA	NA	NA	NA	NA	NA	NA	NA	NA	NA	Cardia/Proximal	NA	NA	positive	NA	NA	NA	NA	Intestinal	NA	NA	NA	NA	NA	NA	IV	M0	NX	T4	NA	780	NA	NA	NA	NA	NA	NA	NA
PGM68	egc_tmucih_2015_clinical_data	TMUCIH	PGM68	NA	NO	YES	NO	66	FEMALE	NA	ASIAN	NA	NA	NA	NA	NA	NA	NA	NA	NA	NA	Cardia/Proximal	NA	NA	negative	NA	NA	NA	NA	Intestinal	NA	NA	NA	NA	NA	NA	III	NA	NA	NA	NA	630	NA	NA	NA	NA	NA	NA	NA
PGM69	egc_tmucih_2015_clinical_data	TMUCIH	PGM69	NA	NO	YES	NO	67	FEMALE	NA	ASIAN	NA	NA	NA	NA	NA	NA	NA	NA	NA	NA	Fundus/Body	NA	NA	negative	NA	NA	NA	NA	Intestinal	NA	NA	NA	NA	NA	NA	III	M0	N0	T3	NA	840	NA	NA	NA	NA	NA	NA	NA
PGM7	egc_tmucih_2015_clinical_data	TMUCIH	PGM7	NA	NO	YES	NO	66	FEMALE	NA	ASIAN	NA	NA	NA	NA	NA	NA	NA	NA	NA	NA	Fundus/Body	NA	NA	positive	NA	NA	NA	NA	Intestinal	NA	NA	NA	NA	NA	NA	III	NA	NA	NA	NA	330	NA	NA	NA	NA	NA	NA	NA
PGM70	egc_tmucih_2015_clinical_data	TMUCIH	PGM70	NA	NO	YES	NO	56	FEMALE	NA	ASIAN	NA	NA	NA	NA	NA	NA	NA	NA	NA	NA	Cardia/Proximal	NA	NA	negative	NA	NA	NA	NA	Intestinal	NA	NA	NA	NA	NA	NA	IV	NA	NA	NA	NA	780	NA	NA	NA	NA	NA	NA	NA
PGM71	egc_tmucih_2015_clinical_data	TMUCIH	PGM71	NA	NO	YES	NO	69	FEMALE	NA	ASIAN	NA	NA	NA	NA	NA	NA	NA	NA	NA	NA	Fundus/Body	NA	NA	negative	NA	NA	NA	NA	Intestinal	NA	NA	NA	NA	NA	NA	III	NA	NA	NA	330	NA	NA	NA	NA	NA	NA	NA	NA
PGM72	egc_tmucih_2015_clinical_data	TMUCIH	PGM72	NA	NO	YES	NO	34	FEMALE	NA	ASIAN	NA	NA	NA	NA	NA	NA	NA	NA	NA	NA	Antrum/Distal	NA	NA	negative	NA	NA	NA	NA	Diffuse	NA	NA	NA	NA	NA	NA	IV	M0	N0	T3	NA	810	NA	NA	NA	NA	NA	NA	NA
PGM73	egc_tmucih_2015_clinical_data	TMUCIH	PGM73	NA	NO	YES	NO	58	FEMALE	NA	ASIAN	NA	NA	NA	NA	NA	NA	NA	NA	NA	NA	Fundus/Body	NA	NA	negative	NA	NA	NA	NA	Diffuse	NA	NA	NA	NA	NA	NA	II	NA	NA	NA	NA	810	NA	NA	NA	NA	NA	NA	NA
PGM74	egc_tmucih_2015_clinical_data	TMUCIH	PGM74	NA	NO	YES	NO	48	FEMALE	NA	ASIAN	NA	NA	NA	NA	NA	NA	NA	NA	NA	NA	Fundus/Body	NA	NA	positive	NA	NA	NA	NA	Diffuse	NA	NA	NA	NA	NA	NA	IV	NA	NA	NA	NA	750	NA	NA	NA	NA	NA	NA	NA
PGM75	egc_tmucih_2015_clinical_data	TMUCIH	PGM75	NA	NO	YES	NO	60	FEMALE	NA	ASIAN	NA	NA	NA	NA	NA	NA	NA	NA	NA	NA	Fundus/Body	NA	NA	negative	NA	NA	NA	NA	Intestinal	NA	NA	NA	NA	NA	NA	III	NA	NA	NA	420	NA	NA	NA	NA	NA	NA	NA	NA
PGM76	egc_tmucih_2015_clinical_data	TMUCIH	PGM76	NA	NO	YES	NO	60	FEMALE	NA	ASIAN	NA	NA	NA	NA	NA	NA	NA	NA	NA	NA	Cardia/Proximal	NA	NA	negative	NA	NA	NA	NA	Diffuse	NA	NA	NA	NA	NA	NA	III	M0	N3	T4	NA	660	NA	NA	NA	NA	NA	NA	NA
PGM77	egc_tmucih_2015_clinical_data	TMUCIH	PGM77	NA	NO	YES	NO	65	FEMALE	NA	ASIAN	NA	NA	NA	NA	NA	NA	NA	NA	NA	NA	Cardia/Proximal	NA	NA	negative	NA	NA	NA	NA	Diffuse	NA	NA	NA	NA	NA	NA	III	NA	NA	NA	420	NA	NA	NA	NA	NA	NA	NA	NA
PGM78	egc_tmucih_2015_clinical_data	TMUCIH	PGM78	NA	NO	YES	NO	61	FEMALE	NA	ASIAN	NA	NA	NA	NA	NA	NA	NA	NA	NA	NA	Fundus/Body	NA	NA	negative	NA	NA	NA	NA	Intestinal	NA	NA	NA	NA	NA	NA	II	M0	N1	T4	NA	600	NA	NA	NA	NA	NA	NA	NA
PGM8	egc_tmucih_2015_clinical_data	TMUCIH	PGM8	NA	NO	YES	NO	70	MALE	NA	ASIAN	NA	NA	NA	NA	NA	NA	NA	NA	NA	NA	Antrum/Distal	NA	NA	negative	NA	NA	NA	NA	Diffuse	NA	NA	NA	NA	NA	NA	II	NA	NA	NA	360	NA	NA	NA	NA	NA	NA	NA	NA
PGM9	egc_tmucih_2015_clinical_data	TMUCIH	PGM9	NA	NO	YES	NO	61	MALE	NA	ASIAN	NA	NA	NA	NA	NA	NA	NA	NA	NA	NA	Antrum/Distal	NA	NA	negative	NA	NA	NA	NA	Intestinal	NA	NA	NA	NA	NA	NA	IV	M0	N1	T3	NA	1530	NA	NA	NA	NA	NA	NA	NA
SA542473	icgc_donor	GACA-CN	DO217814	CGP_donor_GC00020	YES	NO	NO	66	MALE	NA	ASIAN	NA	NA	NA	NA	NA	NA	NA	NA	NA	NA	NA	NA	NA	NA	NA	NA	NA	NA	NA	NA	C26.8	NA	NA	NA	NA	IIIC	M0	N2	T4	270	270	NA	NA	NA	NA	NA	NA	NA
SA542478	icgc_donor	GACA-CN	DO217817	CGP_donor_GC00032	YES	NO	NO	57	MALE	NA	ASIAN	NA	NA	NA	NA	NA	NA	NA	NA	NA	NA	NA	NA	NA	NA	NA	NA	NA	NA	NA	NA	C26.8	NA	NA	NA	NA	IIIC	M0	N3	T4	1680	1680	NA	NA	NA	NA	NA	NA	NA
SA542479	icgc_donor	GACA-CN	DO217818	CGP_donor_GC00037	YES	NO	NO	80	FEMALE	NA	ASIAN	NA	NA	NA	NA	NA	NA	NA	NA	NA	NA	NA	NA	NA	NA	NA	NA	NA	NA	NA	NA	C26.8	NA	NA	NA	NA	NA	NA	NA	NA	1302	1302	NA	NA	NA	NA	NA	NA	NA
SA542486	icgc_donor	GACA-CN	DO217822	CGP_donor_GC00051	YES	NO	NO	65	MALE	NA	ASIAN	NA	NA	NA	NA	NA	NA	NA	NA	NA	NA	NA	NA	NA	NA	NA	NA	NA	NA	NA	NA	C26.8	NA	NA	NA	NA	NA	M1	N2	T4	180	180	NA	NA	NA	NA	NA	NA	NA
SA542564	icgc_donor	GACA-CN	DO217867	CGP_donor_GC00018	YES	NO	NO	55	MALE	NA	ASIAN	NA	NA	NA	NA	NA	NA	NA	NA	NA	NA	NA	NA	NA	NA	NA	NA	NA	NA	NA	NA	C26.8	NA	NA	NA	NA	IIA	M0	N0	T3	1140	1140	NA	NA	NA	NA	NA	NA	NA
SA542619	icgc_donor	GACA-CN	DO217896	CGP_donor_GC00049	YES	NO	NO	69	MALE	NA	ASIAN	NA	NA	NA	NA	NA	NA	NA	NA	NA	NA	NA	NA	NA	NA	NA	NA	NA	NA	NA	NA	C26.8	NA	NA	NA	NA	NA	M0	N1	T3	180	180	NA	NA	NA	NA	NA	NA	NA
SA542843	icgc_donor	GACA-CN	DO218019	CGP_donor_GC00021	YES	NO	NO	54	MALE	NA	ASIAN	NA	NA	NA	NA	NA	NA	NA	NA	NA	NA	NA	NA	NA	NA	NA	NA	NA	NA	NA	NA	C26.8	NA	NA	NA	NA	IIB	M0	N2	T3	1500	1500	NA	NA	NA	NA	NA	NA	NA
SA542864	icgc_donor	GACA-CN	DO218030	CGP_donor_GC00033	YES	NO	NO	61	MALE	NA	ASIAN	NA	NA	NA	NA	NA	NA	NA	NA	NA	NA	NA	NA	NA	NA	NA	NA	NA	NA	NA	NA	C26.8	NA	NA	NA	NA	NA	NA	N0	T3	849	849	NA	NA	NA	NA	NA	NA	NA
SA542865	icgc_donor	GACA-CN	DO218031	CGP_donor_GC00038	YES	YES	NO	64	MALE	NA	ASIAN	NA	NA	NA	NA	NA	NA	NA	NA	NA	NA	NA	NA	NA	NA	NA	NA	NA	NA	NA	NA	C26.8	NA	NA	NA	NA	NA	M0	N0	T3	180	180	NA	NA	NA	NA	NA	NA	NA
SA542932	icgc_donor	GACA-CN	DO218068	CGP_donor_GC00002	YES	NO	NO	81	MALE	NA	ASIAN	NA	NA	NA	NA	NA	NA	NA	NA	NA	NA	NA	NA	NA	NA	NA	NA	NA	NA	NA	NA	C26.8	NA	NA	NA	NA	NA	NA	N0	T3	537	537	NA	NA	NA	NA	NA	NA	NA
SA542965	icgc_donor	GACA-CN	DO218088	CGP_donor_GC00019	YES	NO	NO	58	MALE	NA	ASIAN	NA	NA	NA	NA	NA	NA	NA	NA	NA	NA	NA	NA	NA	NA	NA	NA	NA	NA	NA	NA	C26.8	NA	NA	NA	NA	IIB	M0	N2	T2	690	690	NA	NA	NA	NA	NA	NA	NA
SA542966	icgc_donor	GACA-CN	DO218089	CGP_donor_GC00014	YES	NO	NO	61	MALE	NA	ASIAN	NA	NA	NA	NA	NA	NA	NA	NA	NA	NA	NA	NA	NA	NA	NA	NA	NA	NA	NA	NA	C26.8	NA	NA	NA	NA	IIIA	M0	N2	T3	930	930	NA	NA	NA	NA	NA	NA	NA
SA543051	icgc_donor	GACA-CN	DO218136	CGP_donor_GC00052	YES	NO	NO	71	MALE	NA	ASIAN	NA	NA	NA	NA	NA	NA	NA	NA	NA	NA	NA	NA	NA	NA	NA	NA	NA	NA	NA	NA	C26.8	NA	NA	NA	NA	NA	M0	N1	T2	180	180	NA	NA	NA	NA	NA	NA	NA
SA543199	icgc_donor	GACA-CN	DO218223	CGP_donor_GC00053	YES	NO	NO	47	FEMALE	NA	ASIAN	NA	NA	NA	NA	NA	NA	NA	NA	NA	NA	NA	NA	NA	NA	NA	NA	NA	NA	NA	NA	C26.8	NA	NA	NA	NA	NA	M0	N1	T4	180	180	NA	NA	NA	NA	NA	NA	NA
SA543211	icgc_donor	GACA-CN	DO218230	CGP_donor_GC00027	YES	NO	NO	79	MALE	NA	ASIAN	NA	NA	NA	NA	NA	NA	NA	NA	NA	NA	NA	NA	NA	NA	NA	NA	NA	NA	NA	NA	C26.8	NA	NA	NA	NA	IIIB	M0	N3	T3	210	210	NA	NA	NA	NA	NA	NA	NA
SA543233	icgc_donor	GACA-CN	DO218242	CGP_donor_GC00034	NO	YES	NO	67	MALE	NA	ASIAN	NA	NA	NA	NA	NA	NA	NA	NA	NA	NA	NA	NA	NA	NA	NA	NA	NA	NA	NA	NA	C26.8	NA	NA	NA	NA	NA	NA	NA	NA	445	445	NA	NA	NA	NA	NA	NA	NA
SA543234	icgc_donor	GACA-CN	DO218243	CGP_donor_GC00039	YES	NO	NO	52	MALE	NA	ASIAN	NA	NA	NA	NA	NA	NA	NA	NA	NA	NA	NA	NA	NA	NA	NA	NA	NA	NA	NA	NA	C26.8	NA	NA	NA	NA	NA	M0	N1	T3	180	180	NA	NA	NA	NA	NA	NA	NA
SA543305	icgc_donor	GACA-CN	DO218282	CGP_donor_GC00015	YES	NO	NO	59	MALE	NA	ASIAN	NA	NA	NA	NA	NA	NA	NA	NA	NA	NA	NA	NA	NA	NA	NA	NA	NA	NA	NA	NA	C26.8	NA	NA	NA	NA	IIIA	M0	N2	T3	1560	1560	NA	NA	NA	NA	NA	NA	NA
SA543593	icgc_donor	GACA-CN	DO218442	CGP_donor_GC00028	YES	NO	NO	74	MALE	NA	ASIAN	NA	NA	NA	NA	NA	NA	NA	NA	NA	NA	NA	NA	NA	NA	NA	NA	NA	NA	NA	NA	C26.8	NA	NA	NA	NA	IIIC	M0	N3	T4	960	960	NA	NA	NA	NA	NA	NA	NA
SA543594	icgc_donor	GACA-CN	DO218443	CGP_donor_GC00047	YES	NO	NO	58	MALE	NA	ASIAN	NA	NA	NA	NA	NA	NA	NA	NA	NA	NA	NA	NA	NA	NA	NA	NA	NA	NA	NA	NA	C26.8	NA	NA	NA	NA	NA	M0	N0	T4	180	180	NA	NA	NA	NA	NA	NA	NA
SA543675	icgc_donor	GACA-CN	DO218484	CGP_donor_GC00030	YES	NO	NO	46	MALE	NA	ASIAN	NA	NA	NA	NA	NA	NA	NA	NA	NA	NA	NA	NA	NA	NA	NA	NA	NA	NA	NA	NA	C26.8	NA	NA	NA	NA	IIIC	M0	N3	T4	1650	1650	NA	NA	NA	NA	NA	NA	NA
SA543680	icgc_donor	GACA-CN	DO218487	CGP_donor_GC00035	YES	YES	NO	62	MALE	NA	ASIAN	NA	NA	NA	NA	NA	NA	NA	NA	NA	NA	NA	NA	NA	NA	NA	NA	NA	NA	NA	NA	C26.8	NA	NA	NA	NA	NA	NA	N2	T4a	418	418	NA	NA	NA	NA	NA	NA	NA
SA543730	icgc_donor	GACA-CN	DO218517	CGP_donor_GC00016	YES	NO	NO	48	FEMALE	NA	ASIAN	NA	NA	NA	NA	NA	NA	NA	NA	NA	NA	NA	NA	NA	NA	NA	NA	NA	NA	NA	NA	C26.8	NA	NA	NA	NA	IIB	M0	N1	T3	1800	1800	NA	NA	NA	NA	NA	NA	NA
SA543781	icgc_donor	GACA-CN	DO218547	CGP_donor_GC00054	YES	NO	NO	46	FEMALE	NA	ASIAN	NA	NA	NA	NA	NA	NA	NA	NA	NA	NA	NA	NA	NA	NA	NA	NA	NA	NA	NA	NA	C26.8	NA	NA	NA	NA	NA	M0	N3	T2	180	180	NA	NA	NA	NA	NA	NA	NA
SA544009	icgc_donor	GACA-CN	DO218673	CGP_donor_GC00029	YES	NO	NO	73	MALE	NA	ASIAN	NA	NA	NA	NA	NA	NA	NA	NA	NA	NA	NA	NA	NA	NA	NA	NA	NA	NA	NA	NA	C26.8	NA	NA	NA	NA	IIA	M0	N1	T2	1650	1650	NA	NA	NA	NA	NA	NA	NA
SA544045	icgc_donor	GACA-CN	DO218693	CGP_donor_GC00031	YES	NO	NO	79	MALE	NA	ASIAN	NA	NA	NA	NA	NA	NA	NA	NA	NA	NA	NA	NA	NA	NA	NA	NA	NA	NA	NA	NA	C26.8	NA	NA	NA	NA	IB	M0	N0	T2	1680	1680	NA	NA	NA	NA	NA	NA	NA
SA544046	icgc_donor	GACA-CN	DO218694	CGP_donor_GC00036	NO	YES	NO	53	FEMALE	NA	ASIAN	NA	NA	NA	NA	NA	NA	NA	NA	NA	NA	NA	NA	NA	NA	NA	NA	NA	NA	NA	NA	C26.8	NA	NA	NA	NA	NA	NA	N2	T3	1333	1333	NA	NA	NA	NA	NA	NA	NA
SA544109	icgc_donor	GACA-CN	DO218728	CGP_donor_GC00017	YES	NO	NO	59	FEMALE	NA	ASIAN	NA	NA	NA	NA	NA	NA	NA	NA	NA	NA	NA	NA	NA	NA	NA	NA	NA	NA	NA	NA	C26.8	NA	NA	NA	NA	IV	M1	N1	T3	240	240	NA	NA	NA	NA	NA	NA	NA
SA544185	icgc_donor	GACA-CN	DO218769	CGP_donor_GC00048	YES	NO	NO	55	MALE	NA	ASIAN	NA	NA	NA	NA	NA	NA	NA	NA	NA	NA	NA	NA	NA	NA	NA	NA	NA	NA	NA	NA	C26.8	NA	NA	NA	NA	NA	M0	N0	T1	180	180	NA	NA	NA	NA	NA	NA	NA
SA544191	icgc_donor	GACA-CN	DO218774	CGP_donor_GC00050	YES	NO	NO	63	MALE	NA	ASIAN	NA	NA	NA	NA	NA	NA	NA	NA	NA	NA	NA	NA	NA	NA	NA	NA	NA	NA	NA	NA	C26.8	NA	NA	NA	NA	NA	M0	N2	T3	180	180	NA	NA	NA	NA	NA	NA	NA
SA560543	icgc_donor	GACA-CN	DO222276	CGP_donor_GC00013	YES	NO	NO	36	MALE	NA	ASIAN	NA	NA	NA	NA	NA	NA	NA	NA	NA	NA	NA	NA	NA	NA	NA	NA	NA	NA	NA	NA	C26.8	NA	NA	NA	NA	IIA	M0	N1	T2	270	270	NA	NA	NA	NA	NA	NA	NA
SA560559	icgc_donor	GACA-CN	DO222286	CGP_donor_GC00003	YES	YES	NO	55	MALE	NA	ASIAN	NA	NA	NA	NA	NA	NA	NA	NA	NA	NA	NA	NA	NA	NA	NA	NA	NA	NA	NA	NA	C26.8	NA	NA	NA	NA	NA	M0	N1	T3	420	420	NA	NA	NA	NA	NA	NA	NA
SA569072	icgc_donor	GACA-CN	DO224498	CGP_donor_GC00008	YES	NO	NO	70	MALE	NA	ASIAN	NA	NA	NA	NA	NA	NA	NA	NA	NA	NA	NA	NA	NA	NA	NA	NA	NA	NA	NA	NA	C26.8	NA	NA	NA	NA	IIIC	M0	N3	T4	1200	1200	NA	NA	NA	NA	NA	NA	NA
SA569075	icgc_donor	GACA-CN	DO222275	CGP_donor_GC00001	YES	YES	NO	69	MALE	NA	ASIAN	NA	NA	NA	NA	NA	NA	NA	NA	NA	NA	NA	NA	NA	NA	NA	NA	NA	NA	NA	NA	C26.8	NA	NA	NA	NA	NA	NA	N0	T1	203	203	NA	NA	NA	NA	NA	NA	NA
SA569077	icgc_donor	GACA-CN	DO222288	CGP_donor_GC00046	YES	NO	NO	67	MALE	NA	ASIAN	NA	NA	NA	NA	NA	NA	NA	NA	NA	NA	NA	NA	NA	NA	NA	NA	NA	NA	NA	NA	C26.8	NA	NA	NA	NA	NA	M0	N3	T4	180	180	NA	NA	NA	NA	NA	NA	NA
SA569080	icgc_donor	GACA-CN	DO222285	CGP_donor_GC00022	YES	NO	NO	71	MALE	NA	ASIAN	NA	NA	NA	NA	NA	NA	NA	NA	NA	NA	NA	NA	NA	NA	NA	NA	NA	NA	NA	NA	C26.8	NA	NA	NA	NA	IIIA	M0	N2	T3	630	630	NA	NA	NA	NA	NA	NA	NA
SA569081	icgc_donor	GACA-CN	DO222292	CGP_donor_GC00004	YES	NO	NO	65	MALE	NA	ASIAN	NA	NA	NA	NA	NA	NA	NA	NA	NA	NA	NA	NA	NA	NA	NA	NA	NA	NA	NA	NA	C26.8	NA	NA	NA	NA	NA	NA	NA	NA	NA	NA	NA	NA	NA	NA	NA	NA	NA
SA569082	icgc_donor	GACA-CN	DO222299	CGP_donor_GC00005	YES	NO	NO	69	MALE	NA	ASIAN	NA	NA	NA	NA	NA	NA	NA	NA	NA	NA	NA	NA	NA	NA	NA	NA	NA	NA	NA	NA	C26.8	NA	NA	NA	NA	NA	M0	N1	T3	1440	1440	NA	NA	NA	NA	NA	NA	NA
SA570907	icgc_donor	GACA-CN	DO225446	CGP_donor_GC00041	NO	YES	NO	64	FEMALE	NA	ASIAN	NA	NA	NA	NA	NA	NA	NA	NA	NA	NA	NA	NA	NA	NA	NA	NA	NA	NA	NA	NA	C26.8	NA	NA	NA	NA	NA	M0	N0	T4	180	180	NA	NA	NA	NA	NA	NA	NA
SA570914	icgc_donor	GACA-CN	DO225448	CGP_donor_GC00043	NO	YES	NO	68	MALE	NA	ASIAN	NA	NA	NA	NA	NA	NA	NA	NA	NA	NA	NA	NA	NA	NA	NA	NA	NA	NA	NA	NA	C26.8	NA	NA	NA	NA	NA	M0	N3	T4	180	180	NA	NA	NA	NA	NA	NA	NA
SA596166	icgc_donor	GACA-CN	DO228571	ZLH-247	NO	YES	NO	64	MALE	NA	ASIAN	NA	NA	NA	NA	NA	NA	NA	NA	NA	NA	NA	NA	NA	NA	NA	NA	NA	NA	NA	NA	NA	NA	NA	NA	NA	III	M0	N1	T3	600	600	NA	NA	NA	NA	NA	NA	stable
SA596174	icgc_donor	GACA-CN	DO228563	ZLH-241	NO	YES	NO	66	MALE	NA	ASIAN	NA	NA	NA	NA	NA	NA	NA	NA	NA	NA	NA	NA	NA	NA	NA	NA	NA	NA	NA	NA	NA	NA	NA	NA	NA	III	M0	N1	T3	2070	2070	NA	NA	NA	NA	NA	NA	stable
SA596176	icgc_donor	GACA-CN	DO228557	ZLH-221	NO	YES	NO	36	FEMALE	NA	ASIAN	NA	NA	NA	NA	NA	NA	NA	NA	NA	NA	NA	NA	NA	NA	NA	NA	NA	NA	NA	NA	NA	NA	NA	NA	NA	NA	NA	NA	NA	780	780	NA	NA	NA	NA	NA	NA	stable
SA596179	icgc_donor	GACA-CN	DO228554	ZLH-218	NO	YES	NO	48	MALE	NA	ASIAN	NA	NA	NA	NA	NA	NA	NA	NA	NA	NA	NA	NA	NA	NA	NA	NA	NA	NA	NA	NA	NA	NA	NA	NA	NA	NA	NA	NA	NA	300	300	NA	NA	NA	NA	NA	NA	stable
SA596181	icgc_donor	GACA-CN	DO228551	ZLH-214	NO	YES	NO	55	FEMALE	NA	ASIAN	NA	NA	NA	NA	NA	NA	NA	NA	NA	NA	NA	NA	NA	NA	NA	NA	NA	NA	NA	NA	NA	NA	NA	NA	NA	II	M0	N1	T2	2520	2520	NA	NA	NA	NA	NA	NA	stable
SA596187	icgc_donor	GACA-CN	DO228549	ZLH-209	NO	YES	NO	41	FEMALE	NA	ASIAN	NA	NA	NA	NA	NA	NA	NA	NA	NA	NA	NA	NA	NA	NA	NA	NA	NA	NA	NA	NA	NA	NA	NA	NA	NA	III	M0	N1	T3	2520	2520	NA	NA	NA	NA	NA	NA	stable
SA596210	icgc_donor	GACA-CN	DO228545	ZLH-206	NO	YES	NO	59	FEMALE	NA	ASIAN	NA	NA	NA	NA	NA	NA	NA	NA	NA	NA	NA	NA	NA	NA	NA	NA	NA	NA	NA	NA	NA	NA	NA	NA	NA	II	M0	N0	T3	600	600	NA	NA	NA	NA	NA	NA	stable
SA596223	icgc_donor	GACA-CN	DO228544	ZLH-199	NO	YES	NO	47	FEMALE	NA	ASIAN	NA	NA	NA	NA	NA	NA	NA	NA	NA	NA	NA	NA	NA	NA	NA	NA	NA	NA	NA	NA	NA	NA	NA	NA	NA	III	M0	N2	T4	270	270	NA	NA	NA	NA	NA	NA	stable
SA596234	icgc_donor	GACA-CN	DO228542	ZLH-147	NO	YES	NO	60	FEMALE	NA	ASIAN	NA	NA	NA	NA	NA	NA	NA	NA	NA	NA	NA	NA	NA	NA	NA	NA	NA	NA	NA	NA	NA	NA	NA	NA	NA	III	M0	N1	T3	1860	1860	NA	NA	NA	NA	NA	NA	stable
SA596242	icgc_donor	GACA-CN	DO228572	ZLH-121	NO	YES	NO	58	FEMALE	NA	ASIAN	NA	NA	NA	NA	NA	NA	NA	NA	NA	NA	NA	NA	NA	NA	NA	NA	NA	NA	NA	NA	NA	NA	NA	NA	NA	III	M0	N2	T3	1590	1590	NA	NA	NA	NA	NA	NA	stable
SA596248	icgc_donor	GACA-CN	DO228538	NYZ-1400410	NO	YES	NO	65	MALE	NA	ASIAN	NA	NA	NA	NA	NA	NA	NA	NA	NA	NA	NA	NA	NA	NA	NA	NA	NA	NA	NA	NA	NA	NA	NA	NA	NA	IV	M0	N3	T3	240	240	NA	NA	NA	NA	NA	NA	stable
SA596254	icgc_donor	GACA-CN	DO228536	NYZ-1300921	NO	YES	NO	54	MALE	NA	ASIAN	NA	NA	NA	NA	NA	NA	NA	NA	NA	NA	NA	NA	NA	NA	NA	NA	NA	NA	NA	NA	NA	NA	NA	NA	NA	III	M0	N2	T3	390	390	NA	NA	NA	NA	NA	NA	stable
SA596260	icgc_donor	GACA-CN	DO228535	NYZ-1300736	NO	YES	NO	46	MALE	NA	ASIAN	NA	NA	NA	NA	NA	NA	NA	NA	NA	NA	NA	NA	NA	NA	NA	NA	NA	NA	NA	NA	NA	NA	NA	NA	NA	III	M0	N2	T4	390	390	NA	NA	NA	NA	NA	NA	stable
SA596270	icgc_donor	GACA-CN	DO228533	NYZ-1300726	NO	YES	NO	58	MALE	NA	ASIAN	NA	NA	NA	NA	NA	NA	NA	NA	NA	NA	NA	NA	NA	NA	NA	NA	NA	NA	NA	NA	NA	NA	NA	NA	NA	III	M0	N3	T2	540	540	NA	NA	NA	NA	NA	NA	stable
SA596280	icgc_donor	GACA-CN	DO228530	NYZ-1300603	NO	YES	NO	56	MALE	NA	ASIAN	NA	NA	NA	NA	NA	NA	NA	NA	NA	NA	NA	NA	NA	NA	NA	NA	NA	NA	NA	NA	NA	NA	NA	NA	NA	IV	M1	N3	T4	210	210	NA	NA	NA	NA	NA	NA	stable
SA596293	icgc_donor	GACA-CN	DO228528	NYZ-1300597	NO	YES	NO	69	FEMALE	NA	ASIAN	NA	NA	NA	NA	NA	NA	NA	NA	NA	NA	NA	NA	NA	NA	NA	NA	NA	NA	NA	NA	NA	NA	NA	NA	NA	III	M0	N3	T4	60	60	NA	NA	NA	NA	NA	NA	stable
SA596299	icgc_donor	GACA-CN	DO228575	NYZ-1300552	NO	YES	NO	55	MALE	NA	ASIAN	NA	NA	NA	NA	NA	NA	NA	NA	NA	NA	NA	NA	NA	NA	NA	NA	NA	NA	NA	NA	NA	NA	NA	NA	NA	III	M0	N3	T4	570	570	NA	NA	NA	NA	NA	NA	stable
SA596300	icgc_donor	GACA-CN	DO228515	NYZ-1300518	NO	YES	NO	64	MALE	NA	ASIAN	NA	NA	NA	NA	NA	NA	NA	NA	NA	NA	NA	NA	NA	NA	NA	NA	NA	NA	NA	NA	NA	NA	NA	NA	NA	III	M0	N1	T4	600	600	NA	NA	NA	NA	NA	NA	stable
SA596303	icgc_donor	GACA-CN	DO228513	NYZ-1300437	NO	YES	NO	60	MALE	NA	ASIAN	NA	NA	NA	NA	NA	NA	NA	NA	NA	NA	NA	NA	NA	NA	NA	NA	NA	NA	NA	NA	NA	NA	NA	NA	NA	III	M0	N0	T4	480	480	NA	NA	NA	NA	NA	NA	stable
SA596307	icgc_donor	GACA-CN	DO228507	NYZ-1300409	NO	YES	NO	52	FEMALE	NA	ASIAN	NA	NA	NA	NA	NA	NA	NA	NA	NA	NA	NA	NA	NA	NA	NA	NA	NA	NA	NA	NA	NA	NA	NA	NA	NA	III	M0	N3	T4	600	600	NA	NA	NA	NA	NA	NA	stable
SA596310	icgc_donor	GACA-CN	DO228500	NYZ-1300352	NO	YES	NO	45	FEMALE	NA	ASIAN	NA	NA	NA	NA	NA	NA	NA	NA	NA	NA	NA	NA	NA	NA	NA	NA	NA	NA	NA	NA	NA	NA	NA	NA	NA	III	M0	N2	T4	660	660	NA	NA	NA	NA	NA	NA	stable
SA596316	icgc_donor	GACA-CN	DO228494	NYZ-1200985	NO	YES	NO	45	MALE	NA	ASIAN	NA	NA	NA	NA	NA	NA	NA	NA	NA	NA	NA	NA	NA	NA	NA	NA	NA	NA	NA	NA	NA	NA	NA	NA	NA	III	M0	N1	T3	750	750	NA	NA	NA	NA	NA	NA	stable
SA596321	icgc_donor	GACA-CN	DO228491	NYZ-1200916	NO	YES	NO	62	MALE	NA	ASIAN	NA	NA	NA	NA	NA	NA	NA	NA	NA	NA	NA	NA	NA	NA	NA	NA	NA	NA	NA	NA	NA	NA	NA	NA	NA	I	M0	N0	T1	750	750	NA	NA	NA	NA	NA	NA	stable
SA596325	icgc_donor	GACA-CN	DO228482	NYZ-1200853	NO	YES	NO	52	MALE	NA	ASIAN	NA	NA	NA	NA	NA	NA	NA	NA	NA	NA	NA	NA	NA	NA	NA	NA	NA	NA	NA	NA	NA	NA	NA	NA	NA	III	M0	N2	T4	720	720	NA	NA	NA	NA	NA	NA	stable
SA596328	icgc_donor	GACA-CN	DO228480	NYZ-1200756	NO	YES	NO	62	FEMALE	NA	ASIAN	NA	NA	NA	NA	NA	NA	NA	NA	NA	NA	NA	NA	NA	NA	NA	NA	NA	NA	NA	NA	NA	NA	NA	NA	NA	I	M0	N0	T1	960	960	NA	NA	NA	NA	NA	NA	stable
SA596332	icgc_donor	GACA-CN	DO228476	NYZ-1200730	NO	YES	NO	31	MALE	NA	ASIAN	NA	NA	NA	NA	NA	NA	NA	NA	NA	NA	NA	NA	NA	NA	NA	NA	NA	NA	NA	NA	NA	NA	NA	NA	NA	IV	M1	N1	T3	960	960	NA	NA	NA	NA	NA	NA	stable
SA596334	icgc_donor	GACA-CN	DO228473	NYZ-1200700	NO	YES	NO	60	FEMALE	NA	ASIAN	NA	NA	NA	NA	NA	NA	NA	NA	NA	NA	NA	NA	NA	NA	NA	NA	NA	NA	NA	NA	NA	NA	NA	NA	NA	III	M0	N3	T4	990	990	NA	NA	NA	NA	NA	NA	stable
SA596338	icgc_donor	GACA-CN	DO228579	NYZ-1200495	NO	YES	NO	48	FEMALE	NA	ASIAN	NA	NA	NA	NA	NA	NA	NA	NA	NA	NA	NA	NA	NA	NA	NA	NA	NA	NA	NA	NA	NA	NA	NA	NA	NA	I	M0	N0	T1	1080	1080	NA	NA	NA	NA	NA	NA	stable
SA596347	icgc_donor	GACA-CN	DO228580	YYY-91	NO	YES	NO	58	FEMALE	NA	ASIAN	NA	NA	NA	NA	NA	NA	NA	NA	NA	NA	NA	NA	NA	NA	NA	NA	NA	NA	NA	NA	NA	NA	NA	NA	NA	II	M0	N0	T3	2160	2160	NA	NA	NA	NA	NA	NA	stable
SA596349	icgc_donor	GACA-CN	DO228581	YYY-82	NO	YES	NO	75	FEMALE	NA	ASIAN	NA	NA	NA	NA	NA	NA	NA	NA	NA	NA	NA	NA	NA	NA	NA	NA	NA	NA	NA	NA	NA	NA	NA	NA	NA	III	M0	N1	T3	1290	1290	NA	NA	NA	NA	NA	NA	stable
SA596351	icgc_donor	GACA-CN	DO228583	YYY-727	NO	YES	NO	73	MALE	NA	ASIAN	NA	NA	NA	NA	NA	NA	NA	NA	NA	NA	NA	NA	NA	NA	NA	NA	NA	NA	NA	NA	NA	NA	NA	NA	NA	IV	M1	N2	T3	360	360	NA	NA	NA	NA	NA	NA	stable
SA596366	icgc_donor	GACA-CN	DO228591	YYY-701	NO	YES	NO	46	MALE	NA	ASIAN	NA	NA	NA	NA	NA	NA	NA	NA	NA	NA	NA	NA	NA	NA	NA	NA	NA	NA	NA	NA	NA	NA	NA	NA	NA	III	M0	N1	T4	1200	1200	NA	NA	NA	NA	NA	NA	stable
SA596368	icgc_donor	GACA-CN	DO228594	YYY-688	NO	YES	NO	65	MALE	NA	ASIAN	NA	NA	NA	NA	NA	NA	NA	NA	NA	NA	NA	NA	NA	NA	NA	NA	NA	NA	NA	NA	NA	NA	NA	NA	NA	III	M0	N1	T3	1200	1200	NA	NA	NA	NA	NA	NA	stable
SA596379	icgc_donor	GACA-CN	DO228598	YYY-686	NO	YES	NO	67	MALE	NA	ASIAN	NA	NA	NA	NA	NA	NA	NA	NA	NA	NA	NA	NA	NA	NA	NA	NA	NA	NA	NA	NA	NA	NA	NA	NA	NA	II	M0	N1	T2	1200	1200	NA	NA	NA	NA	NA	NA	stable
SA596388	icgc_donor	GACA-CN	DO228602	YYY-680	NO	YES	NO	69	MALE	NA	ASIAN	NA	NA	NA	NA	NA	NA	NA	NA	NA	NA	NA	NA	NA	NA	NA	NA	NA	NA	NA	NA	NA	NA	NA	NA	NA	III	M0	N1	T3	1200	1200	NA	NA	NA	NA	NA	NA	stable
SA596397	icgc_donor	GACA-CN	DO228607	YYY-679	NO	YES	NO	53	FEMALE	NA	ASIAN	NA	NA	NA	NA	NA	NA	NA	NA	NA	NA	NA	NA	NA	NA	NA	NA	NA	NA	NA	NA	NA	NA	NA	NA	NA	III	M0	N1	T3	1200	1200	NA	NA	NA	NA	NA	NA	stable
SA596404	icgc_donor	GACA-CN	DO228610	YYY-674	NO	YES	NO	70	MALE	NA	ASIAN	NA	NA	NA	NA	NA	NA	NA	NA	NA	NA	NA	NA	NA	NA	NA	NA	NA	NA	NA	NA	NA	NA	NA	NA	NA	III	M0	N1	T3	1200	1200	NA	NA	NA	NA	NA	NA	stable
SA596408	icgc_donor	GACA-CN	DO228611	YYY-661	NO	YES	NO	57	FEMALE	NA	ASIAN	NA	NA	NA	NA	NA	NA	NA	NA	NA	NA	NA	NA	NA	NA	NA	NA	NA	NA	NA	NA	NA	NA	NA	NA	NA	III	M0	N1	T3	600	600	NA	NA	NA	NA	NA	NA	stable
SA596412	icgc_donor	GACA-CN	DO228612	YYY-658	NO	YES	NO	60	MALE	NA	ASIAN	NA	NA	NA	NA	NA	NA	NA	NA	NA	NA	NA	NA	NA	NA	NA	NA	NA	NA	NA	NA	NA	NA	NA	NA	NA	II	M0	N0	T3	1200	1200	NA	NA	NA	NA	NA	NA	stable
SA596415	icgc_donor	GACA-CN	DO228614	YYY-645	NO	YES	NO	53	MALE	NA	ASIAN	NA	NA	NA	NA	NA	NA	NA	NA	NA	NA	NA	NA	NA	NA	NA	NA	NA	NA	NA	NA	NA	NA	NA	NA	NA	IV	M0	N3	T3	180	180	NA	NA	NA	NA	NA	NA	stable
SA596418	icgc_donor	GACA-CN	DO228615	YYY-594	NO	YES	NO	62	MALE	NA	ASIAN	NA	NA	NA	NA	NA	NA	NA	NA	NA	NA	NA	NA	NA	NA	NA	NA	NA	NA	NA	NA	NA	NA	NA	NA	NA	III	M0	N2	T3	1110	1110	NA	NA	NA	NA	NA	NA	stable
SA596429	icgc_donor	GACA-CN	DO228618	YYY-585	NO	YES	NO	70	MALE	NA	ASIAN	NA	NA	NA	NA	NA	NA	NA	NA	NA	NA	NA	NA	NA	NA	NA	NA	NA	NA	NA	NA	NA	NA	NA	NA	NA	IV	M0	N3	T3	300	300	NA	NA	NA	NA	NA	NA	stable
SA596441	icgc_donor	GACA-CN	DO228621	YYY-574	NO	YES	NO	46	FEMALE	NA	ASIAN	NA	NA	NA	NA	NA	NA	NA	NA	NA	NA	NA	NA	NA	NA	NA	NA	NA	NA	NA	NA	NA	NA	NA	NA	NA	III	M0	N2	T3	570	570	NA	NA	NA	NA	NA	NA	stable
SA596448	icgc_donor	GACA-CN	DO228627	YYY-573	NO	YES	NO	80	MALE	NA	ASIAN	NA	NA	NA	NA	NA	NA	NA	NA	NA	NA	NA	NA	NA	NA	NA	NA	NA	NA	NA	NA	NA	NA	NA	NA	NA	II	M0	N1	T2	1200	1200	NA	NA	NA	NA	NA	NA	stable
SA596453	icgc_donor	GACA-CN	DO228629	YYY-560	NO	YES	NO	53	MALE	NA	ASIAN	NA	NA	NA	NA	NA	NA	NA	NA	NA	NA	NA	NA	NA	NA	NA	NA	NA	NA	NA	NA	NA	NA	NA	NA	NA	III	M0	N1	T4	450	450	NA	NA	NA	NA	NA	NA	stable
SA596464	icgc_donor	GACA-CN	DO228631	YYY-559	NO	YES	NO	55	MALE	NA	ASIAN	NA	NA	NA	NA	NA	NA	NA	NA	NA	NA	NA	NA	NA	NA	NA	NA	NA	NA	NA	NA	NA	NA	NA	NA	NA	I	M0	N1	T1	1350	1350	NA	NA	NA	NA	NA	NA	stable
SA596472	icgc_donor	GACA-CN	DO228638	YYY-556	NO	YES	NO	75	FEMALE	NA	ASIAN	NA	NA	NA	NA	NA	NA	NA	NA	NA	NA	NA	NA	NA	NA	NA	NA	NA	NA	NA	NA	NA	NA	NA	NA	NA	I	M0	N2	T3	1350	1350	NA	NA	NA	NA	NA	NA	stable
SA596477	icgc_donor	GACA-CN	DO228641	YYY-549	NO	YES	NO	66	MALE	NA	ASIAN	NA	NA	NA	NA	NA	NA	NA	NA	NA	NA	NA	NA	NA	NA	NA	NA	NA	NA	NA	NA	NA	NA	NA	NA	NA	III	M0	N1	T4	840	840	NA	NA	NA	NA	NA	NA	stable
SA596479	icgc_donor	GACA-CN	DO228643	YYY-547	NO	YES	NO	76	MALE	NA	ASIAN	NA	NA	NA	NA	NA	NA	NA	NA	NA	NA	NA	NA	NA	NA	NA	NA	NA	NA	NA	NA	NA	NA	NA	NA	NA	III	M0	N1	T4	180	180	NA	NA	NA	NA	NA	NA	stable
SA596480	icgc_donor	GACA-CN	DO228648	YYY-513	NO	YES	NO	51	FEMALE	NA	ASIAN	NA	NA	NA	NA	NA	NA	NA	NA	NA	NA	NA	NA	NA	NA	NA	NA	NA	NA	NA	NA	NA	NA	NA	NA	NA	III	M0	N3	T2	1500	1500	NA	NA	NA	NA	NA	NA	stable
SA596481	icgc_donor	GACA-CN	DO228649	YYY-480	NO	YES	NO	57	MALE	NA	ASIAN	NA	NA	NA	NA	NA	NA	NA	NA	NA	NA	NA	NA	NA	NA	NA	NA	NA	NA	NA	NA	NA	NA	NA	NA	NA	III	M0	N2	T3	780	780	NA	NA	NA	NA	NA	NA	stable
SA596482	icgc_donor	GACA-CN	DO228656	YYY-473	NO	YES	NO	71	FEMALE	NA	ASIAN	NA	NA	NA	NA	NA	NA	NA	NA	NA	NA	NA	NA	NA	NA	NA	NA	NA	NA	NA	NA	NA	NA	NA	NA	NA	III	M0	N2	T3	900	900	NA	NA	NA	NA	NA	NA	stable
SA596483	icgc_donor	GACA-CN	DO228661	YYY-440	NO	YES	NO	73	MALE	NA	ASIAN	NA	NA	NA	NA	NA	NA	NA	NA	NA	NA	NA	NA	NA	NA	NA	NA	NA	NA	NA	NA	NA	NA	NA	NA	NA	II	M0	N2	T2	900	900	NA	NA	NA	NA	NA	NA	stable
SA596484	icgc_donor	GACA-CN	DO228671	YYY-438	NO	YES	NO	71	MALE	NA	ASIAN	NA	NA	NA	NA	NA	NA	NA	NA	NA	NA	NA	NA	NA	NA	NA	NA	NA	NA	NA	NA	NA	NA	NA	NA	NA	III	M0	N3	T3	1500	1500	NA	NA	NA	NA	NA	NA	stable
SA596485	icgc_donor	GACA-CN	DO228676	YYY-433	NO	YES	NO	55	MALE	NA	ASIAN	NA	NA	NA	NA	NA	NA	NA	NA	NA	NA	NA	NA	NA	NA	NA	NA	NA	NA	NA	NA	NA	NA	NA	NA	NA	III	M0	N2	T3	1560	1560	NA	NA	NA	NA	NA	NA	stable
SA596691	icgc_donor	GACA-CN	DO228679	YYY-428	NO	YES	NO	34	FEMALE	NA	ASIAN	NA	NA	NA	NA	NA	NA	NA	NA	NA	NA	NA	NA	NA	NA	NA	NA	NA	NA	NA	NA	NA	NA	NA	NA	NA	I	M0	N0	T2	210	210	NA	NA	NA	NA	NA	NA	stable
SA596694	icgc_donor	GACA-CN	DO228685	YYY-407	NO	YES	NO	37	FEMALE	NA	ASIAN	NA	NA	NA	NA	NA	NA	NA	NA	NA	NA	NA	NA	NA	NA	NA	NA	NA	NA	NA	NA	NA	NA	NA	NA	NA	III	M0	N1	T4	600	600	NA	NA	NA	NA	NA	NA	stable
SA596702	icgc_donor	GACA-CN	DO228690	YYY-385	NO	YES	NO	66	MALE	NA	ASIAN	NA	NA	NA	NA	NA	NA	NA	NA	NA	NA	NA	NA	NA	NA	NA	NA	NA	NA	NA	NA	NA	NA	NA	NA	NA	III	M0	N2	T3	1020	1020	NA	NA	NA	NA	NA	NA	stable
SA596703	icgc_donor	GACA-CN	DO228693	YYY-383	NO	YES	NO	64	FEMALE	NA	ASIAN	NA	NA	NA	NA	NA	NA	NA	NA	NA	NA	NA	NA	NA	NA	NA	NA	NA	NA	NA	NA	NA	NA	NA	NA	NA	III	M0	N2	T3	1650	1650	NA	NA	NA	NA	NA	NA	stable
SA596705	icgc_donor	GACA-CN	DO228700	YYY-379	NO	YES	NO	65	MALE	NA	ASIAN	NA	NA	NA	NA	NA	NA	NA	NA	NA	NA	NA	NA	NA	NA	NA	NA	NA	NA	NA	NA	NA	NA	NA	NA	NA	II	M0	N0	T3	1650	1650	NA	NA	NA	NA	NA	NA	stable
SA596708	icgc_donor	GACA-CN	DO228707	YYY-377	NO	YES	NO	54	MALE	NA	ASIAN	NA	NA	NA	NA	NA	NA	NA	NA	NA	NA	NA	NA	NA	NA	NA	NA	NA	NA	NA	NA	NA	NA	NA	NA	NA	III	M0	N2	T3	1650	1650	NA	NA	NA	NA	NA	NA	stable
SA596875	icgc_donor	GACA-CN	DO228712	YYY-375	NO	YES	NO	76	FEMALE	NA	ASIAN	NA	NA	NA	NA	NA	NA	NA	NA	NA	NA	NA	NA	NA	NA	NA	NA	NA	NA	NA	NA	NA	NA	NA	NA	NA	III	M0	N1	T3	240	240	NA	NA	NA	NA	NA	NA	stable
SA596877	icgc_donor	GACA-CN	DO228727	YYY-367	NO	YES	NO	60	MALE	NA	ASIAN	NA	NA	NA	NA	NA	NA	NA	NA	NA	NA	NA	NA	NA	NA	NA	NA	NA	NA	NA	NA	NA	NA	NA	NA	NA	III	M0	N2	T3	510	510	NA	NA	NA	NA	NA	NA	stable
SA596882	icgc_donor	GACA-CN	DO228732	YYY-352	NO	YES	NO	64	FEMALE	NA	ASIAN	NA	NA	NA	NA	NA	NA	NA	NA	NA	NA	NA	NA	NA	NA	NA	NA	NA	NA	NA	NA	NA	NA	NA	NA	NA	I	M0	N0	T2	750	750	NA	NA	NA	NA	NA	NA	stable
SA596883	icgc_donor	GACA-CN	DO228740	YYY-347	NO	YES	NO	59	MALE	NA	ASIAN	NA	NA	NA	NA	NA	NA	NA	NA	NA	NA	NA	NA	NA	NA	NA	NA	NA	NA	NA	NA	NA	NA	NA	NA	NA	III	M0	N1	T3	300	300	NA	NA	NA	NA	NA	NA	stable
SA596886	icgc_donor	GACA-CN	DO228750	YYY-333	NO	YES	NO	65	MALE	NA	ASIAN	NA	NA	NA	NA	NA	NA	NA	NA	NA	NA	NA	NA	NA	NA	NA	NA	NA	NA	NA	NA	NA	NA	NA	NA	NA	III	M0	N2	T3	270	270	NA	NA	NA	NA	NA	NA	stable
SA596895	icgc_donor	GACA-CN	DO228752	YYY-324	NO	YES	NO	61	MALE	NA	ASIAN	NA	NA	NA	NA	NA	NA	NA	NA	NA	NA	NA	NA	NA	NA	NA	NA	NA	NA	NA	NA	NA	NA	NA	NA	NA	III	M0	N2	T3	120	120	NA	NA	NA	NA	NA	NA	stable
SA596896	icgc_donor	GACA-CN	DO228756	YYY-307	NO	YES	NO	50	MALE	NA	ASIAN	NA	NA	NA	NA	NA	NA	NA	NA	NA	NA	NA	NA	NA	NA	NA	NA	NA	NA	NA	NA	NA	NA	NA	NA	NA	II	M0	N0	T3	2010	2010	NA	NA	NA	NA	NA	NA	stable
SA596897	icgc_donor	GACA-CN	DO228761	YYY-301	NO	YES	NO	46	MALE	NA	ASIAN	NA	NA	NA	NA	NA	NA	NA	NA	NA	NA	NA	NA	NA	NA	NA	NA	NA	NA	NA	NA	NA	NA	NA	NA	NA	III	M0	N1	T4	240	240	NA	NA	NA	NA	NA	NA	stable
SA596906	icgc_donor	GACA-CN	DO228769	YYY-293	NO	YES	NO	50	MALE	NA	ASIAN	NA	NA	NA	NA	NA	NA	NA	NA	NA	NA	NA	NA	NA	NA	NA	NA	NA	NA	NA	NA	NA	NA	NA	NA	NA	III	M0	N1	T3	1860	1860	NA	NA	NA	NA	NA	NA	stable
SA596909	icgc_donor	GACA-CN	DO228771	YYY-292	NO	YES	NO	63	MALE	NA	ASIAN	NA	NA	NA	NA	NA	NA	NA	NA	NA	NA	NA	NA	NA	NA	NA	NA	NA	NA	NA	NA	NA	NA	NA	NA	NA	IV	M1	N1	T4	360	360	NA	NA	NA	NA	NA	NA	stable
SA596912	icgc_donor	GACA-CN	DO228776	YYY-284	NO	YES	NO	52	MALE	NA	ASIAN	NA	NA	NA	NA	NA	NA	NA	NA	NA	NA	NA	NA	NA	NA	NA	NA	NA	NA	NA	NA	NA	NA	NA	NA	NA	II	M0	N1	T2	1980	1980	NA	NA	NA	NA	NA	NA	stable
SA596913	icgc_donor	GACA-CN	DO228783	YYY-274	NO	YES	NO	67	FEMALE	NA	ASIAN	NA	NA	NA	NA	NA	NA	NA	NA	NA	NA	NA	NA	NA	NA	NA	NA	NA	NA	NA	NA	NA	NA	NA	NA	NA	IV	M1	N3	T4	90	90	NA	NA	NA	NA	NA	NA	stable
SA596917	icgc_donor	GACA-CN	DO228787	YYY-255	NO	YES	NO	88	MALE	NA	ASIAN	NA	NA	NA	NA	NA	NA	NA	NA	NA	NA	NA	NA	NA	NA	NA	NA	NA	NA	NA	NA	NA	NA	NA	NA	NA	IV	M1	N3	T4	180	180	NA	NA	NA	NA	NA	NA	stable
SA596923	icgc_donor	GACA-CN	DO228788	YYY-252	NO	YES	NO	73	MALE	NA	ASIAN	NA	NA	NA	NA	NA	NA	NA	NA	NA	NA	NA	NA	NA	NA	NA	NA	NA	NA	NA	NA	NA	NA	NA	NA	NA	III	M0	N2	T3	1950	1950	NA	NA	NA	NA	NA	NA	stable
SA596930	icgc_donor	GACA-CN	DO228791	YYY-247	NO	YES	NO	78	FEMALE	NA	ASIAN	NA	NA	NA	NA	NA	NA	NA	NA	NA	NA	NA	NA	NA	NA	NA	NA	NA	NA	NA	NA	NA	NA	NA	NA	NA	IV	M1	N3	T4	300	300	NA	NA	NA	NA	NA	NA	stable
SA596935	icgc_donor	GACA-CN	DO228795	YYY-246	NO	YES	NO	53	MALE	NA	ASIAN	NA	NA	NA	NA	NA	NA	NA	NA	NA	NA	NA	NA	NA	NA	NA	NA	NA	NA	NA	NA	NA	NA	NA	NA	NA	III	M0	N3	T2	1980	1980	NA	NA	NA	NA	NA	NA	stable
SA596938	icgc_donor	GACA-CN	DO228798	YYY-239	NO	YES	NO	58	FEMALE	NA	ASIAN	NA	NA	NA	NA	NA	NA	NA	NA	NA	NA	NA	NA	NA	NA	NA	NA	NA	NA	NA	NA	NA	NA	NA	NA	NA	I	M0	N0	T2	1980	1980	NA	NA	NA	NA	NA	NA	stable
SA596940	icgc_donor	GACA-CN	DO228799	YYY-172	NO	YES	NO	60	MALE	NA	ASIAN	NA	NA	NA	NA	NA	NA	NA	NA	NA	NA	NA	NA	NA	NA	NA	NA	NA	NA	NA	NA	NA	NA	NA	NA	NA	III	M0	N1	T4	270	270	NA	NA	NA	NA	NA	NA	stable
SA596947	icgc_donor	GACA-CN	DO228801	YYY-152	NO	YES	NO	69	FEMALE	NA	ASIAN	NA	NA	NA	NA	NA	NA	NA	NA	NA	NA	NA	NA	NA	NA	NA	NA	NA	NA	NA	NA	NA	NA	NA	NA	NA	II	M0	N0	T2	2100	2100	NA	NA	NA	NA	NA	NA	stable
SA596954	icgc_donor	GACA-CN	DO228803	YYY-137	NO	YES	NO	64	MALE	NA	ASIAN	NA	NA	NA	NA	NA	NA	NA	NA	NA	NA	NA	NA	NA	NA	NA	NA	NA	NA	NA	NA	NA	NA	NA	NA	NA	III	M0	N1	T3	90	90	NA	NA	NA	NA	NA	NA	stable
SA596964	icgc_donor	GACA-CN	DO228805	YYY-1039	NO	YES	NO	59	MALE	NA	ASIAN	NA	NA	NA	NA	NA	NA	NA	NA	NA	NA	NA	NA	NA	NA	NA	NA	NA	NA	NA	NA	NA	NA	NA	NA	NA	III	M0	N3	T3	630	630	NA	NA	NA	NA	NA	NA	stable
TCGA-3M-AB46	stad_tcga_pan_can_atlas_2018_clinical_data	STAD-US	TCGA-3M-AB46	NA	NO	YES	YES	70	MALE	HISPANIC OR LATINO	WHITE	NO	NA	NO	No	NO	negative	NA	NA	20	2009	Other	CIN	NA	NA	11	NA	NA	G2	NA	NA	C16.5	8140-03-01	15	0	NA	I	MX	N0	T2b	NA	1739	57.98	YES	NO	NA	YES	TUMOR FREE	DiseaseFree
TCGA-3M-AB47	stad_tcga_pan_can_atlas_2018_clinical_data	STAD-US	TCGA-3M-AB47	NA	NO	YES	YES	51	MALE	NOT HISPANIC OR LATINO	WHITE	YES	1	NO	No	NO	negative	NA	NA	210	2008	NA	GS	NA	NA	6	NA	NA	G3	NA	NA	C16.9	8140-03-01	15	11	NA	III	MX	N2	T3	NA	NA	12.98	YES	NO	NA	YES	WITH TUMOR	Recurred/Progressed
TCGA-B7-5816	stad_tcga_pan_can_atlas_2018_clinical_data	STAD-US	TCGA-B7-5816	NA	NO	YES	NO	51	FEMALE	NOT HISPANIC OR LATINO	WHITE	NO	NA	NO	No	NA	NA	NA	NA	NA	2010	Fundus/Body	MSI	MSI	NA	2	NA	NA	G3	Diffuse	NA	C16.2	8145-03-01	9	0	R0	II	M0	N0	T4a	NA	800	26.68	NA	NO	NA	NO	TUMOR FREE	DiseaseFree
TCGA-B7-5818	stad_tcga_pan_can_atlas_2018_clinical_data	STAD-US	TCGA-B7-5818	NA	NO	YES	YES	62	MALE	NOT HISPANIC OR LATINO	WHITE	NA	NA	NO	NA	NA	NA	NA	H2 Blockers	NA	2010	Fundus/Body	EBV	NA	positive	9	NA	NA	G3	Diffuse	NA	C16.2	8145-03-01	NA	NA	R0	I	M0	N0	T2	NA	351	2020-07-11	NA	NO	NA	NO	TUMOR FREE	DiseaseFree
TCGA-B7-A5TI	stad_tcga_pan_can_atlas_2018_clinical_data	STAD-US	TCGA-B7-A5TI	NA	NO	YES	YES	52	MALE	NOT HISPANIC OR LATINO	WHITE	NA	NA	NO	NA	YES	positive	YES	H2 Blockers|Antacids	240	2012	Fundus/Body	MSI	MSI	NA	4	NA	NA	G3	Diffuse	NA	C16.1	8145-03-01	20	18	NA	III	M0	N3	T4	586	586	19.55	YES	NO	NA	NO	TUMOR FREE	DiseaseFree
TCGA-B7-A5TJ	stad_tcga_pan_can_atlas_2018_clinical_data	STAD-US	TCGA-B7-A5TJ	NA	NO	YES	YES	74	MALE	NOT HISPANIC OR LATINO	WHITE	NA	NA	NO	NA	YES	positive	YES	H2 Blockers|Antacids	150	2012	Fundus/Body	CIN	NA	NA	21	NA	NA	G1	NA	NA	C16.1	8144-03-01	NA	NA	NA	NA	M0	NX	T4a	NA	330	2020-01-11	NO	NO	NA	NO	TUMOR FREE	DiseaseFree
TCGA-B7-A5TK	stad_tcga_pan_can_atlas_2018_clinical_data	STAD-US	TCGA-B7-A5TK	NA	NO	YES	YES	51	MALE	NOT HISPANIC OR LATINO	WHITE	NA	NA	NO	NA	YES	positive	YES	H2 Blockers|Antacids	110	2012	NA	EBV	NA	positive	10	NA	NA	G3	NA	NA	C16.1	8144-03-01	NA	NA	NA	II	M0	NA	T4	NA	284	9.46	YES	NO	NA	NO	TUMOR FREE	DiseaseFree
TCGA-B7-A5TN	stad_tcga_pan_can_atlas_2018_clinical_data	STAD-US	TCGA-B7-A5TN	NA	NO	YES	YES	60	MALE	NOT HISPANIC OR LATINO	WHITE	NA	NA	NO	NA	YES	positive	YES	H2 Blockers|Antacids	140	2012	Fundus/Body	CIN	NA	NA	17	NA	NA	G2	NA	NA	C16.1	8144-03-01	NA	NA	NA	NA	M0	NX	T4a	NA	283	9.43	YES	NO	NA	NO	TUMOR FREE	DiseaseFree
TCGA-BR-4183	stad_tcga_pan_can_atlas_2018_clinical_data	STAD-US	TCGA-BR-4183	NA	NO	YES	NO	55	FEMALE	NOT HISPANIC OR LATINO	WHITE	NA	NA	NO	NA	NA	NA	NO	NA	NA	2007	Cardia/Proximal	NA	NA	NA	15	NA	NA	G3	NA	NA	C16.0	8140-03-01	8	2	RX	II	M0	N1	T3	198	0	NA	NA	NO	NA	NO	NA	NA
TCGA-BR-4184	stad_tcga_pan_can_atlas_2018_clinical_data	STAD-US	TCGA-BR-4184	NA	NO	YES	NO	70	MALE	NOT HISPANIC OR LATINO	WHITE	NA	NA	NO	NA	NA	NA	NO	NA	NA	2007	Antrum/Distal	NA	NA	NA	5	NA	NA	G2	NA	NA	C16.3	8140-03-01	8	1	RX	II	MX	N1	T3	209	0	NA	NA	NO	NA	NO	NA	NA
TCGA-BR-4187	stad_tcga_pan_can_atlas_2018_clinical_data	STAD-US	TCGA-BR-4187	NA	NO	YES	YES	56	MALE	NOT HISPANIC OR LATINO	WHITE	NA	NA	NO	NA	NA	NA	NO	NA	NA	2008	Antrum/Distal	GS	NA	NA	4	NA	NA	G3	NA	NA	C16.3	8140-03-01	NA	NA	RX	NA	M0	NX	TX	139	0	NA	NA	NO	NA	NO	NA	NA
TCGA-BR-4188	stad_tcga_pan_can_atlas_2018_clinical_data	STAD-US	TCGA-BR-4188	NA	NO	YES	NO	53	FEMALE	NOT HISPANIC OR LATINO	WHITE	NA	NA	NO	NA	NA	NA	NO	NA	NA	2008	Cardia/Proximal	NA	NA	NA	0	NA	NA	G3	NA	NA	C16.0	8140-03-01	8	2	RX	NA	M0	N1	TX	223	0	NA	NA	NO	NA	NO	NA	NA
TCGA-BR-4191	stad_tcga_pan_can_atlas_2018_clinical_data	STAD-US	TCGA-BR-4191	NA	NO	YES	YES	72	MALE	NOT HISPANIC OR LATINO	WHITE	NA	NA	NO	NA	NA	NA	NO	NA	NA	2008	NA	CIN	NA	NA	5	NA	NA	G2	NA	NA	C16.9	8140-03-01	8	3	RX	NA	M0	N1	TX	550	0	NA	NA	NO	NA	NO	NA	NA
TCGA-BR-4201	stad_tcga_pan_can_atlas_2018_clinical_data	STAD-US	TCGA-BR-4201	NA	NO	YES	YES	66	FEMALE	NOT HISPANIC OR LATINO	WHITE	NA	NA	NO	NA	NA	NA	NA	NA	NA	2008	Cardia/Proximal	MSI	MSI	NA	4	NA	NA	G1	NA	NA	C16.0	8140-03-01	NA	NA	RX	NA	M0	NX	T2a	926	0	NA	NA	NO	NA	NO	NA	NA
TCGA-BR-4253	stad_tcga_pan_can_atlas_2018_clinical_data	STAD-US	TCGA-BR-4253	NA	NO	YES	YES	80	FEMALE	NOT HISPANIC OR LATINO	WHITE	NA	NA	NO	NA	NA	NA	NO	NA	NA	2008	Fundus/Body	EBV	NA	positive	2	NA	NA	G3	NA	NA	C16.2	8140-03-01	8	3	RX	II	M0	N1	T3	122	0	NA	NA	NO	NA	NO	NA	NA
TCGA-BR-4255	stad_tcga_pan_can_atlas_2018_clinical_data	STAD-US	TCGA-BR-4255	NA	NO	YES	NO	76	FEMALE	NOT HISPANIC OR LATINO	WHITE	NA	NA	NO	NA	NA	NA	NO	NA	NA	2008	NA	CIN	NA	NA	22	NA	NA	G3	NA	NA	C16.9	8140-03-01	12	4	RX	II	M0	N1	T3	122	0	NA	NA	NO	NA	NO	NA	NA
TCGA-BR-4256	stad_tcga_pan_can_atlas_2018_clinical_data	STAD-US	TCGA-BR-4256	NA	NO	YES	YES	80	MALE	NOT HISPANIC OR LATINO	WHITE	NA	NA	NO	NA	NA	NA	NO	NA	NA	2008	Antrum/Distal	MSI	MSI	NA	5	NA	NA	G2	NA	NA	C16.3	8140-03-01	8	3	RX	NA	M0	N1	TX	280	0	NA	NA	NO	NA	NO	NA	NA
TCGA-BR-4257	stad_tcga_pan_can_atlas_2018_clinical_data	STAD-US	TCGA-BR-4257	NA	NO	YES	YES	79	FEMALE	NOT HISPANIC OR LATINO	WHITE	NA	NA	NO	NA	NA	NA	NO	NA	NA	2008	Antrum/Distal	MSI	MSI	NA	24	NA	NA	G2	NA	NA	C16.3	8140-03-01	NA	NA	RX	NA	M0	NX	TX	290	0	NA	NA	NO	NA	NO	NA	NA
TCGA-BR-4267	stad_tcga_pan_can_atlas_2018_clinical_data	STAD-US	TCGA-BR-4267	NA	NO	YES	YES	51	MALE	NOT HISPANIC OR LATINO	WHITE	NA	NA	NO	NA	NA	NA	NO	NA	NA	2008	NA	CIN	NA	NA	5	NA	NA	G2	NA	NA	C16.2	8140-03-01	6	0	RX	I	M0	N0	T2a	185	0	NA	NA	NO	NA	NO	NA	NA
TCGA-BR-4279	stad_tcga_pan_can_atlas_2018_clinical_data	STAD-US	TCGA-BR-4279	NA	NO	YES	YES	43	MALE	NOT HISPANIC OR LATINO	WHITE	NA	NA	NO	NA	NA	NA	NO	NA	NA	2009	NA	CIN	NA	NA	5	NA	NA	G3	NA	NA	C16.9	8140-03-01	6	3	RX	I	M0	N1	T2a	287	0	NA	NA	NO	NA	NO	NA	NA
TCGA-BR-4280	stad_tcga_pan_can_atlas_2018_clinical_data	STAD-US	TCGA-BR-4280	NA	NO	YES	YES	78	FEMALE	NOT HISPANIC OR LATINO	WHITE	NA	NA	NO	NA	NA	NA	NO	NA	NA	2009	NA	MSI	MSI	NA	3	NA	NA	G2	NA	NA	C16.9	8140-03-01	6	1	RX	II	M0	N1	T2b	198	0	NA	NA	NO	NA	NO	NA	NA
TCGA-BR-4292	stad_tcga_pan_can_atlas_2018_clinical_data	STAD-US	TCGA-BR-4292	NA	NO	YES	NO	73	FEMALE	NOT HISPANIC OR LATINO	WHITE	NA	NA	NO	NA	NA	NA	NO	NA	NA	2009	Fundus/Body	MSI	MSI	NA	4	NA	NA	G1	NA	NA	C16.2	8140-03-01	NA	NA	RX	II	M0	NX	T1	0	0	0	NA	NO	NA	NA	NA	DiseaseFree
TCGA-BR-4294	stad_tcga_pan_can_atlas_2018_clinical_data	STAD-US	TCGA-BR-4294	NA	NO	YES	YES	65	MALE	NOT HISPANIC OR LATINO	WHITE	NA	NA	NO	NA	NA	NA	NO	NA	NA	2009	Fundus/Body	CIN	NA	NA	18	NA	NA	G2	NA	Tubular	C16.2	8211-03-01	NA	NA	RX	NA	M0	NX	T2a	0	0	0	NA	NO	NA	NA	NA	DiseaseFree
TCGA-BR-4357	stad_tcga_pan_can_atlas_2018_clinical_data	STAD-US	TCGA-BR-4357	NA	NO	YES	YES	58	MALE	NOT HISPANIC OR LATINO	WHITE	NA	NA	NO	NA	NA	NA	NO	NA	NA	2008	Fundus/Body	CIN	NA	NA	22	NA	NA	G2	NA	NA	C16.2	8140-03-01	NA	NA	RX	NA	MX	NX	T3	0	0	0	NA	NO	NA	NA	NA	DiseaseFree
TCGA-BR-4361	stad_tcga_pan_can_atlas_2018_clinical_data	STAD-US	TCGA-BR-4361	NA	NO	YES	YES	66	FEMALE	NOT HISPANIC OR LATINO	WHITE	NA	NA	NO	NA	NA	NA	NO	NA	NA	2008	NA	MSI	MSI	NA	2	NA	NA	G3	NA	NA	C16.9	8140-03-01	8	0	RX	NA	M0	N0	T4	0	0	0	NA	NO	NA	NA	NA	DiseaseFree
TCGA-BR-4362	stad_tcga_pan_can_atlas_2018_clinical_data	STAD-US	TCGA-BR-4362	NA	NO	YES	NO	74	FEMALE	NOT HISPANIC OR LATINO	WHITE	NA	NA	NO	NA	NA	NA	NO	NA	NA	2008	NA	MSI	MSI	NA	10	NA	NA	G3	NA	NA	C16.9	8140-03-01	8	4	RX	NA	M0	N1	TX	0	0	0	NA	NO	NA	NA	NA	DiseaseFree
TCGA-BR-4363	stad_tcga_pan_can_atlas_2018_clinical_data	STAD-US	TCGA-BR-4363	NA	NO	YES	YES	60	FEMALE	NOT HISPANIC OR LATINO	WHITE	NA	NA	NO	NA	NA	NA	NO	NA	NA	2008	Fundus/Body	MSI	MSI	NA	3	NA	NA	G3	NA	NA	C16.2	8140-03-01	NA	NA	RX	NA	MX	NX	T3	0	0	0	NA	NO	NA	NA	NA	DiseaseFree
TCGA-BR-4366	stad_tcga_pan_can_atlas_2018_clinical_data	STAD-US	TCGA-BR-4366	NA	NO	YES	YES	87	MALE	NOT HISPANIC OR LATINO	WHITE	NA	NA	NO	NA	NA	NA	NO	NA	NA	2008	Antrum/Distal	CIN	NA	NA	7	NA	NA	G2	NA	NA	C16.3	8140-03-01	NA	NA	RX	NA	M0	NX	TX	0	0	0	NA	NO	NA	NA	NA	DiseaseFree
TCGA-BR-4368	stad_tcga_pan_can_atlas_2018_clinical_data	STAD-US	TCGA-BR-4368	NA	NO	YES	YES	78	FEMALE	NOT HISPANIC OR LATINO	WHITE	NA	NA	NO	NA	NA	NA	NO	NA	NA	2008	Antrum/Distal	MSI	MSI	NA	15	NA	NA	G3	NA	NA	C16.3	8140-03-01	12	8	RX	III	M0	N2	T4	0	0	0	NA	NO	NA	NA	NA	DiseaseFree
TCGA-BR-4369	stad_tcga_pan_can_atlas_2018_clinical_data	STAD-US	TCGA-BR-4369	NA	NO	YES	YES	75	MALE	NOT HISPANIC OR LATINO	WHITE	NA	NA	NO	NA	NA	NA	NO	NA	NA	2008	Cardia/Proximal	CIN	NA	NA	20	NA	NA	G3	NA	NA	C16.0	8140-03-01	NA	NA	RX	NA	M0	NX	TX	0	0	0	NA	NO	NA	NA	NA	DiseaseFree
TCGA-BR-4370	stad_tcga_pan_can_atlas_2018_clinical_data	STAD-US	TCGA-BR-4370	NA	NO	YES	YES	74	FEMALE	NOT HISPANIC OR LATINO	WHITE	NA	NA	NO	NA	NA	NA	NO	NA	NA	2008	Antrum/Distal	MSI	MSI	NA	4	NA	NA	G2	NA	NA	C16.3	8140-03-01	NA	NA	RX	NA	M0	NX	TX	0	0	0	NA	NO	NA	NA	NA	DiseaseFree
TCGA-BR-4371	stad_tcga_pan_can_atlas_2018_clinical_data	STAD-US	TCGA-BR-4371	NA	NO	YES	YES	71	FEMALE	NOT HISPANIC OR LATINO	WHITE	NA	NA	NO	NA	NA	NA	NO	NA	NA	2008	NA	GS	NA	NA	9	NA	NA	G1	NA	NA	C16.2	8140-03-01	NA	NA	RX	NA	M0	NX	T2	0	0	0	NA	NO	NA	NA	NA	DiseaseFree
TCGA-BR-6452	stad_tcga_pan_can_atlas_2018_clinical_data	STAD-US	TCGA-BR-6452	NA	NO	YES	YES	78	FEMALE	NOT HISPANIC OR LATINO	WHITE	NO	NA	NO	NA	NA	NA	NA	NA	NA	2011	Fundus/Body	MSI	MSI	NA	2	NA	NA	G3	NA	NA	C16.2	8140-03-01	5	0	R0	II	M0	N0	T3	NA	1040	34.66	NA	NO	NA	NO	TUMOR FREE	DiseaseFree
TCGA-BR-6453	stad_tcga_pan_can_atlas_2018_clinical_data	STAD-US	TCGA-BR-6453	NA	NO	YES	YES	54	MALE	NOT HISPANIC OR LATINO	WHITE	NO	NA	NO	NA	NA	NA	NA	NA	NA	2011	Fundus/Body	GS	NA	NA	5	NA	NA	G3	NA	NA	C16.2	8140-03-01	2	1	R0	II	M0	N1	T2	NA	478	15.93	NA	NO	NA	NO	TUMOR FREE	DiseaseFree
TCGA-BR-6454	stad_tcga_pan_can_atlas_2018_clinical_data	STAD-US	TCGA-BR-6454	NA	NO	YES	YES	58	MALE	NOT HISPANIC OR LATINO	WHITE	NO	NA	NO	NA	NA	NA	NA	NA	NA	2011	Cardia/Proximal	CIN	NA	NA	21	NA	NA	G3	NA	NA	C16.0	8140-03-01	5	0	R0	II	M0	N0	T3	0	0	0	NA	NO	NA	NA	NA	DiseaseFree
TCGA-BR-6455	stad_tcga_pan_can_atlas_2018_clinical_data	STAD-US	TCGA-BR-6455	NA	NO	YES	YES	59	MALE	NOT HISPANIC OR LATINO	WHITE	NO	NA	NO	NA	NA	NA	NA	NA	NA	2011	Fundus/Body	EBV	NA	positive	6	NA	NA	G3	NA	NA	C16.2	8140-03-01	19	2	R0	II	M0	N1	T3	416	43	12.65	NA	NO	NA	NO	TUMOR FREE	Recurred/Progressed
TCGA-BR-6456	stad_tcga_pan_can_atlas_2018_clinical_data	STAD-US	TCGA-BR-6456	NA	NO	YES	YES	74	FEMALE	NOT HISPANIC OR LATINO	WHITE	NO	NA	NO	NA	NA	NA	NA	NA	NA	2011	Fundus/Body	CIN	NA	NA	24	NA	NA	G2	NA	NA	C16.2	8140-03-01	4	2	R0	II	M0	N1	T3	518	0	NA	NA	NO	NA	NO	NA	NA
TCGA-BR-6457	stad_tcga_pan_can_atlas_2018_clinical_data	STAD-US	TCGA-BR-6457	NA	NO	YES	YES	69	MALE	NOT HISPANIC OR LATINO	WHITE	NO	NA	NO	NA	NA	NA	NA	NA	NA	2011	Fundus/Body	GS	NA	NA	9	NA	NA	G3	NA	NA	C16.2	8140-03-01	15	0	R0	II	M0	N0	T3	NA	410	13.67	NA	NO	NA	NO	TUMOR FREE	DiseaseFree
TCGA-BR-6458	stad_tcga_pan_can_atlas_2018_clinical_data	STAD-US	TCGA-BR-6458	NA	NO	YES	YES	57	FEMALE	NOT HISPANIC OR LATINO	WHITE	NO	NA	NO	NA	NA	NA	NA	NA	NA	2011	Fundus/Body	CIN	NA	NA	13	NA	NA	G3	NA	NA	C16.2	8140-03-01	15	1	R0	II	M0	N1	T3	580	41	18.86	NA	NO	NA	NO	TUMOR FREE	Recurred/Progressed
TCGA-BR-6563	stad_tcga_pan_can_atlas_2018_clinical_data	STAD-US	TCGA-BR-6563	NA	NO	YES	YES	60	MALE	NOT HISPANIC OR LATINO	WHITE	NO	NA	NO	NA	NA	NA	NA	NA	NA	2011	Antrum/Distal	GS	NA	NA	1	NA	NA	G3	NA	NA	C16.3	8140-03-01	3	1	R0	II	M0	N1	T3	NA	1173	4.86	NA	NO	NA	NO	TUMOR FREE	Recurred/Progressed
TCGA-BR-6564	stad_tcga_pan_can_atlas_2018_clinical_data	STAD-US	TCGA-BR-6564	NA	NO	YES	YES	46	FEMALE	NOT HISPANIC OR LATINO	WHITE	NO	NA	NO	NA	NA	NA	NA	NA	NA	2011	Fundus/Body	CIN	NA	NA	12	NA	NA	G3	Diffuse	NA	C16.2	8140-03-01	7	3	R0	III	M0	N2	T3	782	25	NA	NA	NO	NA	NO	TUMOR FREE	NA
TCGA-BR-6565	stad_tcga_pan_can_atlas_2018_clinical_data	STAD-US	TCGA-BR-6565	NA	NO	YES	YES	67	MALE	NOT HISPANIC OR LATINO	WHITE	NO	NA	NO	NA	NA	NA	NA	NA	NA	2011	Fundus/Body	CIN	NA	NA	28	NA	NA	G2	NA	NA	C16.2	8140-03-01	1	0	R0	II	M0	N0	T4a	275	19	NA	NA	NO	NA	NO	TUMOR FREE	NA
TCGA-BR-6566	stad_tcga_pan_can_atlas_2018_clinical_data	STAD-US	TCGA-BR-6566	NA	NO	YES	YES	64	FEMALE	NOT HISPANIC OR LATINO	WHITE	NO	NA	NO	NA	NA	NA	NA	NA	NA	2011	Fundus/Body	MSI	MSI	NA	5	NA	NA	G3	NA	NA	C16.2	8140-03-01	3	0	R0	II	M0	N0	T3	NA	983	32.75	NA	NO	NA	NO	TUMOR FREE	DiseaseFree
TCGA-BR-6705	stad_tcga_pan_can_atlas_2018_clinical_data	STAD-US	TCGA-BR-6705	NA	NO	YES	YES	68	FEMALE	NOT HISPANIC OR LATINO	WHITE	NO	0	NO	NA	NA	NA	NA	NA	NA	2011	Fundus/Body	CIN	NA	NA	5	NA	NA	G3	NA	NA	C16.2	8140-03-01	12	9	R0	III	M0	N3a	T3	768	53	NA	NA	NO	NA	NO	TUMOR FREE	NA
TCGA-BR-6706	stad_tcga_pan_can_atlas_2018_clinical_data	STAD-US	TCGA-BR-6706	NA	NO	YES	NO	63	MALE	NOT HISPANIC OR LATINO	WHITE	NO	NA	NO	NA	NA	NA	NA	NA	NA	2010	Cardia/Proximal	EBV	NA	positive	4	NA	NA	G3	NA	NA	C16.0	8140-03-01	15	5	R0	II	M0	N1	T3	541	66	13.21	NA	NO	NA	NO	TUMOR FREE	Recurred/Progressed
TCGA-BR-6707	stad_tcga_pan_can_atlas_2018_clinical_data	STAD-US	TCGA-BR-6707	NA	NO	YES	YES	75	MALE	NOT HISPANIC OR LATINO	WHITE	NO	0	NO	NA	NA	NA	NA	NA	NA	2011	Fundus/Body	EBV	NA	positive	8	NA	NA	G3	NA	NA	C16.2	8140-03-01	15	0	R0	II	M0	N0	T3	596	30	13.99	NA	NO	NA	NO	TUMOR FREE	Recurred/Progressed
TCGA-BR-6709	stad_tcga_pan_can_atlas_2018_clinical_data	STAD-US	TCGA-BR-6709	NA	NO	YES	YES	57	FEMALE	NOT HISPANIC OR LATINO	WHITE	NO	0	NO	NA	NA	NA	NA	NA	NA	2011	Cardia/Proximal	NA	NA	NA	7	NA	NA	G3	NA	NA	C16.0	8140-03-01	15	15	R1	III	M0	N3a	T3	365	38	NA	NA	NO	NA	NO	WITH TUMOR	NA
TCGA-BR-6801	stad_tcga_pan_can_atlas_2018_clinical_data	STAD-US	TCGA-BR-6801	NA	NO	YES	YES	70	MALE	NOT HISPANIC OR LATINO	WHITE	NO	NA	NO	NA	NA	NA	NA	NA	NA	2011	Fundus/Body	CIN	NA	NA	7	NA	NA	G2	NA	NA	C16.2	8140-03-01	8	0	R0	II	M0	N0	T3	NA	1205	40.18	NA	NO	NA	NO	TUMOR FREE	DiseaseFree
TCGA-BR-6802	stad_tcga_pan_can_atlas_2018_clinical_data	STAD-US	TCGA-BR-6802	NA	NO	YES	YES	65	MALE	NOT HISPANIC OR LATINO	WHITE	NO	NA	NO	NA	NA	NA	NA	NA	NA	2011	Fundus/Body	MSI	MSI	NA	4	NA	NA	G3	NA	NA	C16.2	8140-03-01	3	3	R0	III	M0	N2	T3	NA	926	26.51	NA	NO	NA	NO	TUMOR FREE	Recurred/Progressed
TCGA-BR-6803	stad_tcga_pan_can_atlas_2018_clinical_data	STAD-US	TCGA-BR-6803	NA	NO	YES	YES	54	FEMALE	NOT HISPANIC OR LATINO	WHITE	NO	NA	NO	NA	NA	NA	NA	NA	NA	2011	Fundus/Body	GS	NA	NA	4	NA	NA	G3	Diffuse	NA	C16.2	8145-03-01	5	0	R0	II	M0	N0	T3	NA	935	31.18	NA	NO	NA	NO	TUMOR FREE	DiseaseFree
TCGA-BR-6852	stad_tcga_pan_can_atlas_2018_clinical_data	STAD-US	TCGA-BR-6852	NA	NO	YES	YES	64	FEMALE	NOT HISPANIC OR LATINO	WHITE	NO	0	NO	NA	NA	NA	NA	NA	NA	2011	Gastroesophageal Junction	MSI	MSI	NA	2	NA	NA	G3	NA	NA	C16.0	8140-03-01	15	0	R0	II	M0	N0	T3	NA	1347	44.91	NA	NO	NA	NO	TUMOR FREE	DiseaseFree
TCGA-BR-7196	stad_tcga_pan_can_atlas_2018_clinical_data	STAD-US	TCGA-BR-7196	NA	NO	YES	YES	64	MALE	NOT HISPANIC OR LATINO	WHITE	NO	NA	NO	NA	NA	NA	NA	NA	NA	2011	Cardia/Proximal	EBV	NA	positive	3	NA	NA	G3	NA	NA	C16.0	8140-03-01	15	11	R0	IV	M1	N3a	T3	NA	656	11.43	NA	NO	NA	NO	WITH TUMOR	Recurred/Progressed
TCGA-BR-7197	stad_tcga_pan_can_atlas_2018_clinical_data	STAD-US	TCGA-BR-7197	NA	NO	YES	YES	69	MALE	NOT HISPANIC OR LATINO	WHITE	NO	0	NO	NA	NA	NA	NA	NA	NA	2011	Antrum/Distal	CIN	NA	NA	27	NA	NA	GX	NA	NA	C16.3	8140-03-01	15	0	R0	II	M0	N0	T3	NA	276	2020-02-09	NA	NO	NA	NO	NA	DiseaseFree
TCGA-BR-7703	stad_tcga_pan_can_atlas_2018_clinical_data	STAD-US	TCGA-BR-7703	NA	NO	YES	YES	81	MALE	NOT HISPANIC OR LATINO	WHITE	NO	NA	NO	NA	NA	NA	NA	NA	NA	2011	Fundus/Body	MSI	MSI	NA	0	NA	NA	G2	Intestinal	Papillary	C16.2	8260-03-01	4	0	R0	I	M0	N0	T1b	NA	1084	36.14	NA	NO	NA	NO	TUMOR FREE	DiseaseFree
TCGA-BR-7704	stad_tcga_pan_can_atlas_2018_clinical_data	STAD-US	TCGA-BR-7704	NA	NO	YES	YES	69	FEMALE	NOT HISPANIC OR LATINO	WHITE	NO	NA	NO	NA	NA	NA	NA	NA	NA	2011	Fundus/Body	NA	NA	NA	17	NA	NA	G3	Intestinal	NA	C16.2	8144-03-01	3	0	R0	II	M0	N0	T3	NA	1057	35.22	NA	NO	NA	NO	TUMOR FREE	DiseaseFree
TCGA-BR-7707	stad_tcga_pan_can_atlas_2018_clinical_data	STAD-US	TCGA-BR-7707	NA	NO	YES	YES	69	FEMALE	NOT HISPANIC OR LATINO	WHITE	NO	NA	NO	NA	NA	NA	NA	NA	NA	2011	Fundus/Body	MSI	MSI	NA	4	NA	NA	G3	NA	NA	C16.2	8140-03-01	2	0	R0	I	M0	N0	T2	NA	1074	35.81	NA	NO	NA	NO	TUMOR FREE	DiseaseFree
TCGA-BR-7715	stad_tcga_pan_can_atlas_2018_clinical_data	STAD-US	TCGA-BR-7715	NA	NO	YES	YES	65	MALE	NOT HISPANIC OR LATINO	WHITE	NA	NA	NO	NA	NA	NA	NA	NA	NA	2011	Fundus/Body	CIN	NA	NA	28	NA	NA	G2	NA	NA	C16.2	8140-03-01	9	0	R0	II	M0	N0	T3	NA	1008	33.61	NA	NO	NA	NO	TUMOR FREE	DiseaseFree
TCGA-BR-7716	stad_tcga_pan_can_atlas_2018_clinical_data	STAD-US	TCGA-BR-7716	NA	NO	YES	YES	62	FEMALE	NOT HISPANIC OR LATINO	WHITE	NO	NA	NO	NA	NA	NA	NA	NA	NA	2011	Fundus/Body	CIN	NA	NA	14	NA	NA	G2	NA	NA	C16.2	8140-03-01	4	1	R0	II	M0	N1	T3	NA	1193	39.75	NA	NO	NA	NO	TUMOR FREE	DiseaseFree
TCGA-BR-7717	stad_tcga_pan_can_atlas_2018_clinical_data	STAD-US	TCGA-BR-7717	NA	NO	YES	YES	63	MALE	NOT HISPANIC OR LATINO	WHITE	NO	NA	NO	NA	NA	NA	NA	NA	NA	2011	Cardia/Proximal	CIN	NA	NA	22	NA	NA	G2	NA	NA	C16.0	8140-03-01	6	2	R0	NA	M0	N1	T4	544	21	NA	NA	NO	NA	NO	NA	NA
TCGA-BR-7722	stad_tcga_pan_can_atlas_2018_clinical_data	STAD-US	TCGA-BR-7722	NA	NO	YES	YES	62	MALE	NOT HISPANIC OR LATINO	WHITE	NO	NA	NO	NA	NA	NA	NA	NA	NA	2011	Gastroesophageal Junction	CIN	NA	NA	6	NA	NA	G3	NA	NA	C16.0	8140-03-01	15	5	R0	II	M0	N1	T3	459	5	NA	NA	NO	NA	NO	TUMOR FREE	NA
TCGA-BR-7723	stad_tcga_pan_can_atlas_2018_clinical_data	STAD-US	TCGA-BR-7723	NA	NO	YES	YES	59	MALE	NOT HISPANIC OR LATINO	WHITE	NO	NA	NO	NA	NA	NA	NA	NA	NA	2011	Fundus/Body	CIN	NA	NA	20	NA	NA	G3	NA	NA	C16.2	8140-03-01	15	8	R0	III	M0	N3a	T3	861	139	18.36	NA	NO	NA	NO	TUMOR FREE	Recurred/Progressed
TCGA-BR-7851	stad_tcga_pan_can_atlas_2018_clinical_data	STAD-US	TCGA-BR-7851	NA	NO	YES	YES	74	MALE	NOT HISPANIC OR LATINO	WHITE	NO	NA	NO	NA	NA	NA	NA	NA	NA	2011	Fundus/Body	MSI	MSI	NA	0	NA	NA	G3	Intestinal	NA	C16.2	8144-03-01	10	0	R0	II	M0	N0	T4a	NA	30	NA	NA	NO	NA	NO	TUMOR FREE	NA
TCGA-BR-7901	stad_tcga_pan_can_atlas_2018_clinical_data	STAD-US	TCGA-BR-7901	NA	NO	YES	YES	74	MALE	NOT HISPANIC OR LATINO	WHITE	NO	0	NO	NA	NA	NA	NA	NA	NA	2011	Gastroesophageal Junction	CIN	NA	NA	22	NA	NA	G2	NA	NA	C16.0	8140-03-01	15	2	R0	II	M0	N1	T3	104	29	2.99	NA	NO	NA	NO	TUMOR FREE	Recurred/Progressed
TCGA-BR-7957	stad_tcga_pan_can_atlas_2018_clinical_data	STAD-US	TCGA-BR-7957	NA	NO	YES	YES	50	FEMALE	NOT HISPANIC OR LATINO	WHITE	NO	NA	NO	NA	NA	NA	NA	NA	NA	2011	Fundus/Body	CIN	NA	NA	4	NA	NA	GX	NA	NA	C16.2	8144-03-01	8	7	R0	IV	M1	N3a	T3	272	21	NA	NA	NO	NA	NO	TUMOR FREE	NA
TCGA-BR-7958	stad_tcga_pan_can_atlas_2018_clinical_data	STAD-US	TCGA-BR-7958	NA	NO	YES	YES	60	MALE	NOT HISPANIC OR LATINO	WHITE	NO	NA	NO	NA	NA	NA	NA	NA	NA	2011	Fundus/Body	EBV	NA	positive	5	NA	NA	G3	NA	NA	C16.2	8140-03-01	4	0	R0	NA	M0	N0	T4b	NA	886	29.53	NA	NO	NA	NO	TUMOR FREE	DiseaseFree
TCGA-BR-7959	stad_tcga_pan_can_atlas_2018_clinical_data	STAD-US	TCGA-BR-7959	NA	NO	YES	YES	59	MALE	NOT HISPANIC OR LATINO	WHITE	NO	NA	NO	NA	NA	NA	NA	NA	NA	2011	Cardia/Proximal	CIN	NA	NA	19	NA	NA	G3	Intestinal	NA	C16.0	8480-03-01	7	1	R0	III	M0	N1	T4a	NA	995	33.18	NA	NO	NA	NO	TUMOR FREE	DiseaseFree
TCGA-BR-8058	stad_tcga_pan_can_atlas_2018_clinical_data	STAD-US	TCGA-BR-8058	NA	NO	YES	YES	53	FEMALE	NOT HISPANIC OR LATINO	WHITE	NO	NA	NO	NA	NA	NA	NA	NA	NA	2011	Antrum/Distal	CIN	NA	NA	8	NA	NA	G3	NA	NA	C16.3	8140-03-01	8	3	R0	III	M0	N2	T4a	NA	1117	2.92	NA	NO	NA	NO	TUMOR FREE	Recurred/Progressed
TCGA-BR-8059	stad_tcga_pan_can_atlas_2018_clinical_data	STAD-US	TCGA-BR-8059	NA	NO	YES	YES	72	MALE	NOT HISPANIC OR LATINO	WHITE	NO	NA	NO	NA	NA	NA	NA	NA	NA	2011	Fundus/Body	MSI	MSI	NA	4	NA	NA	G3	Intestinal	NA	C16.1	8144-03-01	7	1	R0	III	M0	N1	T4	433	25	NA	NA	NO	NA	NO	TUMOR FREE	NA
TCGA-BR-8060	stad_tcga_pan_can_atlas_2018_clinical_data	STAD-US	TCGA-BR-8060	NA	NO	YES	YES	75	FEMALE	NOT HISPANIC OR LATINO	WHITE	NO	NA	NO	NA	NA	NA	NA	NA	NA	2011	Cardia/Proximal	NA	NA	NA	18	NA	NA	G3	NA	NA	C16.0	8140-03-01	4	4	R0	II	M0	N2	T2	343	40	NA	NA	NO	NA	NO	TUMOR FREE	NA
TCGA-BR-8077	stad_tcga_pan_can_atlas_2018_clinical_data	STAD-US	TCGA-BR-8077	NA	NO	YES	YES	58	FEMALE	NOT HISPANIC OR LATINO	WHITE	NO	NA	NO	NA	NA	NA	NA	NA	NA	2011	Fundus/Body	CIN	NA	NA	22	NA	NA	G2	Intestinal	NA	C16.2	8144-03-01	7	2	R0	III	M0	N1	T4b	NA	21	0.69	NA	NO	NA	NA	TUMOR FREE	DiseaseFree
TCGA-BR-8078	stad_tcga_pan_can_atlas_2018_clinical_data	STAD-US	TCGA-BR-8078	NA	NO	YES	NO	70	FEMALE	NOT HISPANIC OR LATINO	WHITE	NO	NA	NO	NA	NA	NA	NA	NA	NA	2011	Fundus/Body	MSI	MSI	NA	5	NA	NA	G3	NA	NA	C16.2	8140-03-01	5	0	R0	II	M0	N0	T4a	NA	887	29.57	NA	NO	NA	NO	TUMOR FREE	DiseaseFree
TCGA-BR-8080	stad_tcga_pan_can_atlas_2018_clinical_data	STAD-US	TCGA-BR-8080	NA	NO	YES	YES	72	FEMALE	NOT HISPANIC OR LATINO	WHITE	NO	NA	NO	NA	NA	NA	NA	NA	NA	2011	Fundus/Body	CIN	NA	NA	19	NA	NA	G3	Intestinal	NA	C16.2	8480-03-01	12	10	R0	III	M0	N3a	T4	288	15	NA	NA	NO	NA	NO	TUMOR FREE	NA
TCGA-BR-8081	stad_tcga_pan_can_atlas_2018_clinical_data	STAD-US	TCGA-BR-8081	NA	NO	YES	YES	71	FEMALE	NOT HISPANIC OR LATINO	WHITE	NO	NA	NO	NA	NA	NA	NA	NA	NA	2011	Fundus/Body	MSI	MSI	NA	0	NA	NA	G2	NA	NA	C16.2	8140-03-01	5	0	R0	II	M0	N0	T4a	NA	967	32.23	NA	NO	NA	NO	TUMOR FREE	DiseaseFree
TCGA-BR-8284	stad_tcga_pan_can_atlas_2018_clinical_data	STAD-US	TCGA-BR-8284	NA	NO	YES	YES	72	FEMALE	NOT HISPANIC OR LATINO	WHITE	NO	NA	NO	NA	NA	NA	NA	NA	NA	2011	Antrum/Distal	POLE	NA	NA	6	NA	NA	G3	Intestinal	NA	C16.3	8144-03-01	9	9	R0	III	M0	N3a	T4a	242	22	NA	NO	NO	NA	NO	TUMOR FREE	NA
TCGA-BR-8285	stad_tcga_pan_can_atlas_2018_clinical_data	STAD-US	TCGA-BR-8285	NA	NO	YES	NO	57	FEMALE	NOT HISPANIC OR LATINO	WHITE	NO	NA	NO	NA	NA	NA	NA	NA	NA	2011	Fundus/Body	NA	NA	NA	4	NA	NA	G3	Intestinal	NA	C16.3	8144-03-01	11	11	R0	III	M0	N3a	T4a	17	8	NA	NO	NO	NA	NO	TUMOR FREE	NA
TCGA-BR-8286	stad_tcga_pan_can_atlas_2018_clinical_data	STAD-US	TCGA-BR-8286	NA	NO	YES	YES	49	MALE	NOT HISPANIC OR LATINO	WHITE	NO	NA	NO	NA	NA	NA	NA	NA	NA	2011	Antrum/Distal	CIN	NA	NA	17	NA	NA	G3	NA	NA	C16.3	8144-03-01	5	0	R0	II	M0	N0	T3	NA	882	2020-04-29	NA	NO	NA	NO	TUMOR FREE	DiseaseFree
TCGA-BR-8289	stad_tcga_pan_can_atlas_2018_clinical_data	STAD-US	TCGA-BR-8289	NA	NO	YES	YES	57	MALE	NOT HISPANIC OR LATINO	WHITE	NO	NA	NO	NA	NA	NA	NA	NA	NA	2011	Fundus/Body	CIN	NA	NA	19	NA	NA	G3	Intestinal	NA	C16.2	8144-03-01	11	11	R0	IV	M1	N3a	T4	80	8	NA	NA	NO	NA	NO	TUMOR FREE	NA
TCGA-BR-8291	stad_tcga_pan_can_atlas_2018_clinical_data	STAD-US	TCGA-BR-8291	NA	NO	YES	YES	61	MALE	NOT HISPANIC OR LATINO	WHITE	NO	NA	NO	NA	NA	NA	NA	NA	NA	2011	Antrum/Distal	CIN	NA	NA	8	NA	NA	GX	Diffuse	NA	C16.3	8145-03-01	6	1	R0	II	M0	N1	T3	598	36	NA	NA	NO	NA	NO	TUMOR FREE	NA
TCGA-BR-8295	stad_tcga_pan_can_atlas_2018_clinical_data	STAD-US	TCGA-BR-8295	NA	NO	YES	YES	60	FEMALE	NOT HISPANIC OR LATINO	WHITE	NO	NA	NO	NA	NA	NA	NA	NA	NA	2011	Fundus/Body	NA	NA	NA	22	NA	NA	G3	NA	NA	C16.2	8144-03-01	5	0	R0	II	M0	N0	T4a	66	47	NA	NA	NO	NA	NO	WITH TUMOR	NA
TCGA-BR-8296	stad_tcga_pan_can_atlas_2018_clinical_data	STAD-US	TCGA-BR-8296	NA	NO	YES	YES	58	FEMALE	NOT HISPANIC OR LATINO	WHITE	NO	NA	NO	NA	NA	NA	NA	NA	NA	2011	Fundus/Body	NA	NA	NA	27	NA	NA	G3	Intestinal	NA	C16.2	8144-03-01	7	6	R0	NA	M0	N2	T4b	467	45	12.81	YES	NO	NA	NO	WITH TUMOR	Recurred/Progressed
TCGA-BR-8297	stad_tcga_pan_can_atlas_2018_clinical_data	STAD-US	TCGA-BR-8297	NA	NO	YES	YES	58	MALE	NOT HISPANIC OR LATINO	WHITE	NO	NA	NO	NA	NA	NA	NA	NA	NA	2012	Fundus/Body	CIN	NA	NA	14	NA	NA	GX	Diffuse	NA	C16.2	8145-03-01	11	11	R0	III	M0	N3a	T4b	NA	222	7.39	YES	NO	NA	NO	WITH TUMOR	DiseaseFree
TCGA-BR-8360	stad_tcga_pan_can_atlas_2018_clinical_data	STAD-US	TCGA-BR-8360	NA	NO	YES	NO	66	MALE	NOT HISPANIC OR LATINO	WHITE	NO	NA	NO	NA	NA	NA	NA	NA	NA	2011	Fundus/Body	NA	NA	NA	2	NA	NA	G2	Intestinal	NA	C16.1	8144-03-01	15	0	R0	II	M0	N0	T3	NA	185	6.18	NA	NO	NA	NO	TUMOR FREE	DiseaseFree
TCGA-BR-8361	stad_tcga_pan_can_atlas_2018_clinical_data	STAD-US	TCGA-BR-8361	NA	NO	YES	YES	71	FEMALE	NOT HISPANIC OR LATINO	WHITE	NO	NA	NO	NA	NA	NA	NA	NA	NA	2012	Fundus/Body	MSI	MSI	NA	5	NA	NA	G3	NA	NA	C16.1	8140-03-01	10	6	R0	III	M0	N2	T4b	NA	932	2020-08-31	NA	NO	NA	NO	TUMOR FREE	DiseaseFree
TCGA-BR-8363	stad_tcga_pan_can_atlas_2018_clinical_data	STAD-US	TCGA-BR-8363	NA	NO	YES	NO	73	FEMALE	NOT HISPANIC OR LATINO	WHITE	NO	NA	NO	NA	NA	NA	NA	NA	NA	2012	Antrum/Distal	MSI	MSI	NA	3	NA	NA	G3	NA	NA	C16.1	8140-03-01	11	0	R0	I	M0	N0	T2	8	NA	NA	NO	NO	NA	NO	TUMOR FREE	NA
TCGA-BR-8364	stad_tcga_pan_can_atlas_2018_clinical_data	STAD-US	TCGA-BR-8364	NA	NO	YES	YES	42	FEMALE	NOT HISPANIC OR LATINO	WHITE	NO	NA	NO	NA	NA	NA	NA	NA	NA	2011	Fundus/Body	CIN	NA	NA	4	NA	NA	G3	Diffuse	NA	C16.1	8145-03-01	11	3	R0	III	M0	N2	T4b	NA	665	22.17	NA	NO	NA	NO	TUMOR FREE	DiseaseFree
TCGA-BR-8365	stad_tcga_pan_can_atlas_2018_clinical_data	STAD-US	TCGA-BR-8365	NA	NO	YES	YES	70	FEMALE	NOT HISPANIC OR LATINO	WHITE	NO	NA	NO	NA	NA	NA	NA	NA	NA	2011	Fundus/Body	CIN	NA	NA	7	NA	NA	G3	NA	NA	C16.1	8140-03-01	15	0	R0	II	M0	N0	T3	525	90	NA	NA	NO	NA	NO	TUMOR FREE	NA
TCGA-BR-8366	stad_tcga_pan_can_atlas_2018_clinical_data	STAD-US	TCGA-BR-8366	NA	NO	YES	YES	80	FEMALE	NOT HISPANIC OR LATINO	WHITE	NO	NA	NO	NA	NA	NA	NA	NA	NA	2011	Fundus/Body	EBV	NA	positive	6	NA	NA	G3	NA	NA	C16.1	8140-03-01	15	0	R0	II	M0	N0	T3	NA	29	0.95	NA	NO	NA	NO	TUMOR FREE	DiseaseFree
TCGA-BR-8367	stad_tcga_pan_can_atlas_2018_clinical_data	STAD-US	TCGA-BR-8367	NA	NO	YES	YES	55	MALE	NOT HISPANIC OR LATINO	WHITE	NO	NA	NO	NA	NA	NA	NA	NA	NA	2011	Fundus/Body	GS	NA	NA	1	NA	NA	G3	NA	NA	C16.1	8140-03-01	15	9	R0	III	M0	N3a	T3	789	33	2020-05-19	NA	NO	NA	NO	TUMOR FREE	Recurred/Progressed
TCGA-BR-8368	stad_tcga_pan_can_atlas_2018_clinical_data	STAD-US	TCGA-BR-8368	NA	NO	YES	YES	84	FEMALE	NOT HISPANIC OR LATINO	WHITE	NO	NA	NO	NA	NA	NA	NA	NA	NA	2011	Fundus/Body	MSI	MSI	NA	2	NA	NA	G3	NA	NA	C16.1	8140-03-01	15	0	R0	I	M0	N0	T2	NA	129	2020-03-04	NA	NO	NA	NO	TUMOR FREE	DiseaseFree
TCGA-BR-8369	stad_tcga_pan_can_atlas_2018_clinical_data	STAD-US	TCGA-BR-8369	NA	NO	YES	YES	76	FEMALE	NOT HISPANIC OR LATINO	WHITE	NO	NA	NO	NA	NA	NA	NA	NA	NA	2011	Antrum/Distal	CIN	NA	NA	18	NA	NA	G3	NA	NA	C16.1	8140-03-01	15	7	R0	III	M0	N3a	T3	NA	421	13.76	NA	NO	NA	NO	TUMOR FREE	Recurred/Progressed
TCGA-BR-8370	stad_tcga_pan_can_atlas_2018_clinical_data	STAD-US	TCGA-BR-8370	NA	NO	YES	NO	64	MALE	NOT HISPANIC OR LATINO	WHITE	NO	NA	NO	NA	NA	NA	NA	NA	NA	2011	Cardia/Proximal	NA	NA	NA	7	NA	NA	G3	Diffuse	NA	C16.0	8140-03-01	15	9	R0	III	M0	N3a	T3	NA	100	3.32	NA	NO	NA	NO	TUMOR FREE	DiseaseFree
TCGA-BR-8371	stad_tcga_pan_can_atlas_2018_clinical_data	STAD-US	TCGA-BR-8371	NA	NO	YES	YES	62	MALE	NOT HISPANIC OR LATINO	WHITE	NO	NA	NO	NA	NA	NA	NA	NA	NA	2011	Cardia/Proximal	GS	NA	NA	0	NA	NA	G3	NA	NA	C16.0	8140-03-01	15	10	R0	III	M0	N3a	T3	354	11	11.73	NA	NO	NA	NO	TUMOR FREE	Recurred/Progressed
TCGA-BR-8372	stad_tcga_pan_can_atlas_2018_clinical_data	STAD-US	TCGA-BR-8372	NA	NO	YES	YES	63	MALE	NOT HISPANIC OR LATINO	WHITE	NO	NA	NO	NA	NA	NA	NA	NA	NA	2012	Fundus/Body	MSI	MSI	NA	2	NA	NA	G3	NA	NA	C16.1	8144-03-01	17	8	R0	III	M0	N3a	T4b	NA	937	31.24	NA	NO	NA	NO	TUMOR FREE	DiseaseFree
TCGA-BR-8373	stad_tcga_pan_can_atlas_2018_clinical_data	STAD-US	TCGA-BR-8373	NA	NO	YES	YES	65	FEMALE	NOT HISPANIC OR LATINO	WHITE	NO	NA	NO	NA	NA	NA	NA	NA	NA	2011	Fundus/Body	CIN	NA	NA	19	NA	NA	G2	Intestinal	NA	C16.1	8144-03-01	15	2	R0	III	M0	N1	T4a	NA	443	14.78	NA	NO	NA	NO	TUMOR FREE	DiseaseFree
TCGA-BR-8380	stad_tcga_pan_can_atlas_2018_clinical_data	STAD-US	TCGA-BR-8380	NA	NO	YES	YES	55	MALE	NOT HISPANIC OR LATINO	WHITE	NO	NA	NO	NA	NA	NA	NA	NA	NA	2012	Antrum/Distal	GS	NA	NA	0	NA	NA	G3	NA	NA	C16.3	8140-03-01	15	11	R1	III	M0	N3a	T4a	NA	21	15.34	NA	NO	NA	NO	WITH TUMOR	Recurred/Progressed
TCGA-BR-8381	stad_tcga_pan_can_atlas_2018_clinical_data	STAD-US	TCGA-BR-8381	NA	NO	YES	YES	51	MALE	NOT HISPANIC OR LATINO	WHITE	NA	NA	NO	No	NO	NA	NA	NA	NA	2012	Fundus/Body	EBV	NA	positive	8	NA	NA	G3	NA	NA	C16.1	8140-03-01	15	1	R0	II	M0	N1	T3	NA	221	7.36	NA	NO	NA	NO	TUMOR FREE	DiseaseFree
TCGA-BR-8382	stad_tcga_pan_can_atlas_2018_clinical_data	STAD-US	TCGA-BR-8382	NA	NO	YES	YES	67	FEMALE	NOT HISPANIC OR LATINO	WHITE	NA	NA	NO	NA	NA	NA	NA	NA	NA	2011	Antrum/Distal	MSI	MSI	NA	3	NA	NA	G3	NA	NA	C16.3	8140-03-01	15	9	R0	III	M0	N3a	T4b	751	13	NA	NO	NO	NA	NO	TUMOR FREE	NA
TCGA-BR-8384	stad_tcga_pan_can_atlas_2018_clinical_data	STAD-US	TCGA-BR-8384	NA	NO	YES	YES	69	MALE	NOT HISPANIC OR LATINO	WHITE	NO	NA	NO	NA	NA	NA	NA	NA	NA	2011	Antrum/Distal	GS	NA	NA	0	NA	NA	G3	NA	NA	C16.3	8140-03-01	18	6	R0	III	M0	N2	T4b	NA	111	3.71	NO	NO	NA	NO	TUMOR FREE	DiseaseFree
TCGA-BR-8483	stad_tcga_pan_can_atlas_2018_clinical_data	STAD-US	TCGA-BR-8483	NA	NO	YES	YES	59	MALE	NOT HISPANIC OR LATINO	WHITE	NO	NA	NO	No	NO	NA	NA	NA	NA	2012	Antrum/Distal	CIN	NA	NA	23	NA	NA	G2	Intestinal	NA	C16.3	8144-03-01	15	4	R0	III	M0	N2	T3	NA	162	5.39	YES	NO	NA	NO	TUMOR FREE	DiseaseFree
TCGA-BR-8484	stad_tcga_pan_can_atlas_2018_clinical_data	STAD-US	TCGA-BR-8484	NA	NO	YES	YES	61	MALE	NOT HISPANIC OR LATINO	WHITE	NA	NA	NO	No	NO	NA	NA	NA	NA	2012	Fundus/Body	CIN	NA	NA	19	NA	NA	G2	NA	NA	C16.1	8140-03-01	7	2	R0	III	M0	N1	T4a	755	22	NA	NA	NO	NA	NO	TUMOR FREE	NA
TCGA-BR-8485	stad_tcga_pan_can_atlas_2018_clinical_data	STAD-US	TCGA-BR-8485	NA	NO	YES	YES	68	FEMALE	NOT HISPANIC OR LATINO	WHITE	NO	NA	NO	NA	NA	NA	NA	NA	NA	2012	Fundus/Body	CIN	NA	NA	23	NA	NA	G3	NA	NA	C16.1	8140-03-01	13	7	R0	III	M0	N3a	T4	NA	276	2020-02-09	NA	NO	NA	NO	TUMOR FREE	DiseaseFree
TCGA-BR-8486	stad_tcga_pan_can_atlas_2018_clinical_data	STAD-US	TCGA-BR-8486	NA	NO	YES	YES	90	FEMALE	NOT HISPANIC OR LATINO	WHITE	NO	NA	NO	NA	NA	NA	NA	NA	NA	2012	Fundus/Body	CIN	NA	NA	5	NA	NA	G2	NA	NA	C16.1	8140-03-01	5	0	R0	I	M0	N0	T1b	NA	606	2020-02-20	NA	NO	NA	NO	TUMOR FREE	DiseaseFree
TCGA-BR-8487	stad_tcga_pan_can_atlas_2018_clinical_data	STAD-US	TCGA-BR-8487	NA	NO	YES	YES	64	FEMALE	NOT HISPANIC OR LATINO	WHITE	NO	NA	NO	No	NO	NA	NA	NA	NA	2012	Antrum/Distal	MSI	MSI	NA	4	NA	NA	G3	NA	NA	C16.3	8140-03-01	15	0	R0	II	M0	N0	T3	NA	34	2020-12-01	NA	NO	NA	NO	TUMOR FREE	DiseaseFree
TCGA-BR-8588	stad_tcga_pan_can_atlas_2018_clinical_data	STAD-US	TCGA-BR-8588	NA	NO	YES	YES	55	FEMALE	NOT HISPANIC OR LATINO	WHITE	NO	NA	NO	NA	NA	NA	NA	NA	NA	2012	Fundus/Body	CIN	NA	NA	5	NA	NA	G3	NA	NA	C16.1	8140-03-01	6	0	R0	II	M0	N0	T4a	NA	383	12.78	NA	NO	NA	NO	TUMOR FREE	DiseaseFree
TCGA-BR-8589	stad_tcga_pan_can_atlas_2018_clinical_data	STAD-US	TCGA-BR-8589	NA	NO	YES	YES	56	MALE	NOT HISPANIC OR LATINO	WHITE	NA	NA	NO	NA	NA	NA	NA	NA	NA	2011	Fundus/Body	EBV	NA	positive	5	NA	NA	G3	NA	NA	C16.1	8140-03-01	8	1	R0	III	M0	N1	T4b	NA	813	2020-01-27	NA	NO	NA	NO	TUMOR FREE	DiseaseFree
TCGA-BR-8590	stad_tcga_pan_can_atlas_2018_clinical_data	STAD-US	TCGA-BR-8590	NA	NO	YES	YES	62	MALE	NOT HISPANIC OR LATINO	WHITE	NO	NA	NO	NA	NA	NA	NA	NA	NA	2011	Fundus/Body	CIN	NA	NA	8	NA	NA	G3	NA	NA	C16.1	8140-03-01	7	5	R0	III	M0	N2	T4b	280	65	7.33	NA	NO	NA	NO	TUMOR FREE	Recurred/Progressed
TCGA-BR-8591	stad_tcga_pan_can_atlas_2018_clinical_data	STAD-US	TCGA-BR-8591	NA	NO	YES	YES	79	MALE	NOT HISPANIC OR LATINO	WHITE	NO	NA	NO	NA	NA	NA	NA	NA	NA	2012	Antrum/Distal	MSI	MSI	NA	2	NA	NA	G3	NA	NA	C16.3	8140-03-01	14	14	R0	III	M0	N3a	T4a	NA	844	2020-12-28	NA	NO	NA	NO	TUMOR FREE	DiseaseFree
TCGA-BR-8592	stad_tcga_pan_can_atlas_2018_clinical_data	STAD-US	TCGA-BR-8592	NA	NO	YES	YES	63	FEMALE	NOT HISPANIC OR LATINO	WHITE	NO	NA	NO	NA	NA	NA	NA	NA	NA	2012	Fundus/Body	GS	NA	NA	0	NA	NA	G3	Diffuse	NA	C16.1	8145-03-01	3	1	R0	III	M0	N1	T4b	188	6	NA	NA	NO	NA	NO	TUMOR FREE	NA
TCGA-BR-8676	stad_tcga_pan_can_atlas_2018_clinical_data	STAD-US	TCGA-BR-8676	NA	NO	YES	YES	59	MALE	NOT HISPANIC OR LATINO	WHITE	NO	NA	NO	No	NO	NA	NA	NA	NA	2012	Antrum/Distal	NA	NA	NA	4	NA	NA	G3	Intestinal	NA	C16.3	8144-03-01	10	10	R0	III	M0	N3a	T3	NA	226	7.52	NA	NO	NA	NO	TUMOR FREE	DiseaseFree
TCGA-BR-8677	stad_tcga_pan_can_atlas_2018_clinical_data	STAD-US	TCGA-BR-8677	NA	NO	YES	YES	74	FEMALE	NOT HISPANIC OR LATINO	WHITE	NO	NA	NO	No	NO	NA	NA	NA	NA	2012	Antrum/Distal	CIN	NA	NA	3	NA	NA	G3	NA	NA	C16.3	8140-03-01	15	8	R0	III	M0	N3a	T3	NA	801	26.71	NA	NO	NA	NO	TUMOR FREE	DiseaseFree
TCGA-BR-8678	stad_tcga_pan_can_atlas_2018_clinical_data	STAD-US	TCGA-BR-8678	NA	NO	YES	YES	76	MALE	NOT HISPANIC OR LATINO	WHITE	NO	NA	NO	NA	NO	NA	NA	NA	NA	2012	Fundus/Body	CIN	NA	NA	20	NA	NA	G2	NA	NA	C16.1	8140-03-01	12	0	R0	I	M0	N0	T2	NA	743	24.77	NA	NO	NA	NO	TUMOR FREE	DiseaseFree
TCGA-BR-8679	stad_tcga_pan_can_atlas_2018_clinical_data	STAD-US	TCGA-BR-8679	NA	NO	YES	YES	63	FEMALE	NOT HISPANIC OR LATINO	WHITE	NO	NA	NO	NA	NO	NA	NA	NA	NA	2012	Fundus/Body	CIN	NA	NA	31	NA	NA	G2	NA	NA	C16.1	8140-03-01	11	0	R0	I	M0	N0	T2	NA	0	0	NA	NO	NA	NO	TUMOR FREE	DiseaseFree
TCGA-BR-8680	stad_tcga_pan_can_atlas_2018_clinical_data	STAD-US	TCGA-BR-8680	NA	NO	YES	YES	45	MALE	NOT HISPANIC OR LATINO	ASIAN	NO	NA	NO	No	NO	NA	NA	NA	NA	2012	Antrum/Distal	POLE	NA	NA	2	NA	NA	G2	Intestinal	NA	C16.3	8211-03-01	10	3	R0	IV	M1	N2	T4b	NA	958	31.93	NA	NO	NA	NO	TUMOR FREE	DiseaseFree
TCGA-BR-8682	stad_tcga_pan_can_atlas_2018_clinical_data	STAD-US	TCGA-BR-8682	NA	NO	YES	YES	52	MALE	NOT HISPANIC OR LATINO	ASIAN	NO	NA	NO	No	NO	negative	NA	NA	NA	2012	Antrum/Distal	CIN	NA	NA	10	NA	NA	G3	Intestinal	NA	C16.3	8480-03-01	5	0	R0	II	M0	N0	T4a	NA	977	32.56	NA	NO	NA	NO	TUMOR FREE	DiseaseFree
TCGA-BR-8683	stad_tcga_pan_can_atlas_2018_clinical_data	STAD-US	TCGA-BR-8683	NA	NO	YES	YES	75	MALE	NOT HISPANIC OR LATINO	ASIAN	NO	NA	NO	No	NO	NA	NA	NA	NA	2012	Antrum/Distal	CIN	NA	NA	14	NA	NA	G3	Intestinal	NA	C16.3	8211-03-01	5	3	R0	III	M0	N2	T4a	296	18	NA	NA	NO	NA	NO	TUMOR FREE	NA
TCGA-BR-8686	stad_tcga_pan_can_atlas_2018_clinical_data	STAD-US	TCGA-BR-8686	NA	NO	YES	YES	69	MALE	NOT HISPANIC OR LATINO	ASIAN	NO	NA	NO	No	NA	NA	NA	NA	NA	2012	Antrum/Distal	EBV	NA	positive	13	NA	NA	G3	Intestinal	NA	C16.3	8211-03-01	2	2	R0	III	M0	N1	T4b	626	17	NA	NA	NO	NA	NO	TUMOR FREE	NA
TCGA-BR-8687	stad_tcga_pan_can_atlas_2018_clinical_data	STAD-US	TCGA-BR-8687	NA	NO	YES	YES	67	FEMALE	NOT HISPANIC OR LATINO	WHITE	NO	NA	NO	NA	NA	NA	NA	NA	NA	2012	Cardia/Proximal	CIN	NA	NA	15	NA	NA	G3	NA	NA	C16.0	8140-03-01	9	5	R1	III	M0	N2	T4b	246	19	NA	NA	NO	NA	NO	WITH TUMOR	NA
TCGA-BR-8690	stad_tcga_pan_can_atlas_2018_clinical_data	STAD-US	TCGA-BR-8690	NA	NO	YES	YES	54	FEMALE	NOT HISPANIC OR LATINO	WHITE	NO	NA	NO	No	NO	NA	NA	NA	NA	2012	Cardia/Proximal	NA	NA	NA	22	NA	NA	G2	NA	NA	C16.0	8140-03-01	10	10	R0	III	M0	N3a	T3	NA	320	10.68	NA	NO	NA	NO	TUMOR FREE	DiseaseFree
TCGA-BR-A44T	stad_tcga_pan_can_atlas_2018_clinical_data	STAD-US	TCGA-BR-A44T	NA	NO	YES	YES	53	FEMALE	NOT HISPANIC OR LATINO	WHITE	NO	NA	NO	No	NO	NA	NA	NA	1140	2012	Cardia/Proximal	GS	NA	NA	0	NA	NA	G3	Diffuse	NA	C16.0	8145-03-01	10	0	R0	II	M0	N0	T3	NA	1023	2020-04-22	NA	NO	NA	NO	TUMOR FREE	Recurred/Progressed
TCGA-BR-A44U	stad_tcga_pan_can_atlas_2018_clinical_data	STAD-US	TCGA-BR-A44U	NA	NO	YES	YES	70	MALE	NOT HISPANIC OR LATINO	WHITE	NO	NA	NO	No	NO	NA	NO	NA	640	2012	Antrum/Distal	CIN	NA	NA	11	NA	NA	G3	NA	NA	C16.3	8140-03-01	15	10	R0	III	M0	N3a	T3	416	35	NA	NA	NO	NA	NO	TUMOR FREE	NA
TCGA-BR-A452	stad_tcga_pan_can_atlas_2018_clinical_data	STAD-US	TCGA-BR-A452	NA	NO	YES	NO	57	MALE	NOT HISPANIC OR LATINO	ASIAN	NO	NA	NO	No	NO	NA	NA	NA	2420	2012	Antrum/Distal	CIN	NA	NA	10	NA	NA	G3	Intestinal	NA	C16.3	8211-03-01	4	2	R0	III	M0	N1	T4a	226	20	NA	NA	NO	NA	NO	TUMOR FREE	NA
TCGA-BR-A453	stad_tcga_pan_can_atlas_2018_clinical_data	STAD-US	TCGA-BR-A453	NA	NO	YES	NO	51	MALE	NOT HISPANIC OR LATINO	ASIAN	NO	NA	NO	No	NO	NA	NO	NA	1180	2012	Antrum/Distal	GS	NA	NA	0	NA	NA	G3	NA	Signet Ring	C16.3	8490-03-01	11	11	R0	IV	M1	N3a	T4a	182	92	NA	NA	NO	NA	NO	TUMOR FREE	NA
TCGA-BR-A4CQ	stad_tcga_pan_can_atlas_2018_clinical_data	STAD-US	TCGA-BR-A4CQ	NA	NO	YES	NO	58	MALE	NOT HISPANIC OR LATINO	WHITE	NO	NA	NO	No	NO	NA	NA	NA	630	2012	Cardia/Proximal	NA	NA	NA	16	NA	NA	G3	NA	NA	C16.0	8140-03-01	3	2	R0	III	M0	N1	T4a	NA	1049	31.6	NA	NO	NA	NO	TUMOR FREE	Recurred/Progressed
TCGA-BR-A4CR	stad_tcga_pan_can_atlas_2018_clinical_data	STAD-US	TCGA-BR-A4CR	NA	NO	YES	YES	70	FEMALE	NOT HISPANIC OR LATINO	WHITE	NO	NA	NO	NA	NA	NA	NA	NA	990	2012	Fundus/Body	CIN	NA	NA	20	NA	NA	G3	NA	NA	C16.1	8140-03-01	8	8	R0	III	M0	N3a	T4b	NA	0	0	NA	NO	NA	NO	TUMOR FREE	DiseaseFree
TCGA-BR-A4CS	stad_tcga_pan_can_atlas_2018_clinical_data	STAD-US	TCGA-BR-A4CS	NA	NO	YES	YES	77	MALE	NOT HISPANIC OR LATINO	WHITE	NO	NA	NO	NA	NA	NA	NA	NA	920	2012	Fundus/Body	CIN	NA	NA	23	NA	NA	G3	NA	NA	C16.1	8140-03-01	15	7	R0	III	M0	N3a	T4b	44	28	NA	NA	NO	NA	NO	TUMOR FREE	NA
TCGA-BR-A4IU	stad_tcga_pan_can_atlas_2018_clinical_data	STAD-US	TCGA-BR-A4IU	NA	NO	YES	NO	34	FEMALE	NOT HISPANIC OR LATINO	ASIAN	NO	0	NO	No	NO	NA	NO	NA	1610	2012	Antrum/Distal	GS	NA	NA	3	NA	NA	G3	Diffuse	NA	C16.3	8140-03-01	6	1	R0	III	M0	N1	T4a	NA	826	27.53	NA	NO	NA	NO	TUMOR FREE	DiseaseFree
TCGA-BR-A4IV	stad_tcga_pan_can_atlas_2018_clinical_data	STAD-US	TCGA-BR-A4IV	NA	NO	YES	YES	47	MALE	NOT HISPANIC OR LATINO	ASIAN	NO	0	NO	No	NO	NA	NO	NA	1400	2012	Antrum/Distal	GS	NA	NA	0	NA	NA	G3	Diffuse	NA	C16.3	8145-03-01	9	3	R0	III	M0	N2	T4a	857	28	24.21	NA	NO	NA	NO	TUMOR FREE	Recurred/Progressed
TCGA-BR-A4IY	stad_tcga_pan_can_atlas_2018_clinical_data	STAD-US	TCGA-BR-A4IY	NA	NO	YES	NO	58	MALE	NOT HISPANIC OR LATINO	ASIAN	NO	0	NO	No	NO	NA	NO	NA	730	2012	Antrum/Distal	CIN	NA	NA	7	NA	NA	G3	NA	NA	C16.3	8140-03-01	8	0	R0	II	M0	N0	T4a	NA	386	12.88	NA	NO	NA	NO	TUMOR FREE	DiseaseFree
TCGA-BR-A4IZ	stad_tcga_pan_can_atlas_2018_clinical_data	STAD-US	TCGA-BR-A4IZ	NA	NO	YES	NO	45	FEMALE	NOT HISPANIC OR LATINO	ASIAN	NO	0	NO	No	NO	NA	NO	NA	1040	2012	Antrum/Distal	GS	NA	NA	0	NA	NA	G3	Diffuse	NA	C16.3	8145-03-01	5	3	R0	III	M0	N2	T4a	269	24	NA	NA	NO	NA	NO	TUMOR FREE	NA
TCGA-BR-A4J1	stad_tcga_pan_can_atlas_2018_clinical_data	STAD-US	TCGA-BR-A4J1	NA	NO	YES	NO	63	MALE	NOT HISPANIC OR LATINO	ASIAN	NO	0	NO	No	NO	NA	NO	NA	1900	2012	Antrum/Distal	CIN	NA	NA	26	NA	NA	G3	NA	NA	C16.3	8140-03-01	5	1	R0	III	M0	N1	T4a	22	NA	NA	NA	NO	NA	NA	NA	NA
TCGA-BR-A4J2	stad_tcga_pan_can_atlas_2018_clinical_data	STAD-US	TCGA-BR-A4J2	NA	NO	YES	NO	70	MALE	NOT HISPANIC OR LATINO	ASIAN	NO	0	NO	No	NO	NA	NO	NA	1110	2012	Antrum/Distal	GS	NA	NA	0	NA	NA	G3	Diffuse	NA	C16.3	8145-03-01	8	0	R0	II	M0	N0	T4a	NA	425	14.16	NA	NO	NA	NO	TUMOR FREE	DiseaseFree
TCGA-BR-A4J4	stad_tcga_pan_can_atlas_2018_clinical_data	STAD-US	TCGA-BR-A4J4	NA	NO	YES	YES	39	MALE	NOT HISPANIC OR LATINO	ASIAN	NO	0	NO	No	NO	NA	NA	NA	1210	2012	Antrum/Distal	EBV	NA	positive	9	NA	NA	G3	Diffuse	NA	C16.3	8140-03-01	3	3	R0	III	M0	N2	T4a	NA	16	0.53	NA	NO	NA	NA	TUMOR FREE	DiseaseFree
TCGA-BR-A4J5	stad_tcga_pan_can_atlas_2018_clinical_data	STAD-US	TCGA-BR-A4J5	NA	NO	YES	YES	56	MALE	NOT HISPANIC OR LATINO	ASIAN	NO	0	NO	No	NO	NA	NO	NA	1580	2012	Antrum/Distal	GS	NA	NA	2	NA	NA	G3	Intestinal	NA	C16.3	8480-03-01	5	1	R0	III	M0	N1	T4a	NA	850	28.32	NA	NO	NA	NO	TUMOR FREE	DiseaseFree
TCGA-BR-A4J6	stad_tcga_pan_can_atlas_2018_clinical_data	STAD-US	TCGA-BR-A4J6	NA	NO	YES	YES	69	FEMALE	NOT HISPANIC OR LATINO	WHITE	NO	0	NO	No	NO	NA	NO	NA	1240	2012	Cardia/Proximal	CIN	NA	NA	4	NA	NA	G2	NA	NA	C16.0	8140-03-01	10	0	R0	II	M0	N0	T3	NA	20	0.66	NA	NO	NA	NO	TUMOR FREE	DiseaseFree
TCGA-BR-A4J7	stad_tcga_pan_can_atlas_2018_clinical_data	STAD-US	TCGA-BR-A4J7	NA	NO	YES	YES	49	MALE	NOT HISPANIC OR LATINO	ASIAN	NO	0	NO	No	NO	NA	NO	NA	1800	2012	Antrum/Distal	CIN	NA	NA	14	NA	NA	G3	Intestinal	NA	C16.3	8480-03-01	NA	NA	R0	NA	M0	NX	T4a	NA	975	32.49	NA	NO	NA	NO	TUMOR FREE	DiseaseFree
TCGA-BR-A4J8	stad_tcga_pan_can_atlas_2018_clinical_data	STAD-US	TCGA-BR-A4J8	NA	NO	YES	YES	71	FEMALE	NOT HISPANIC OR LATINO	WHITE	NO	0	NO	No	NO	NA	NO	NA	730	2012	Cardia/Proximal	CIN	NA	NA	27	NA	NA	G3	NA	NA	C16.0	8140-03-01	12	12	R0	III	M0	N3a	T3	NA	405	2020-05-13	NA	NO	NA	NO	TUMOR FREE	DiseaseFree
TCGA-BR-A4J9	stad_tcga_pan_can_atlas_2018_clinical_data	STAD-US	TCGA-BR-A4J9	NA	NO	YES	YES	55	MALE	NOT HISPANIC OR LATINO	WHITE	NO	0	NO	No	NO	NA	NO	NA	700	2012	Antrum/Distal	GS	NA	NA	0	NA	NA	G3	NA	NA	C16.3	8140-03-01	10	0	R0	II	M0	N0	T3	NA	14	0.46	NA	NO	NA	NO	TUMOR FREE	DiseaseFree
TCGA-BR-A4PD	stad_tcga_pan_can_atlas_2018_clinical_data	STAD-US	TCGA-BR-A4PD	NA	NO	YES	NO	72	FEMALE	NOT HISPANIC OR LATINO	WHITE	NO	NA	NO	No	NO	NA	NA	NA	1390	2012	Fundus/Body	CIN	NA	NA	11	NA	NA	G3	NA	NA	C16.1	8140-03-01	11	0	R0	II	M0	N0	T4a	NA	619	20.63	NA	NO	NA	NO	TUMOR FREE	DiseaseFree
TCGA-BR-A4PE	stad_tcga_pan_can_atlas_2018_clinical_data	STAD-US	TCGA-BR-A4PE	NA	NO	YES	NO	68	FEMALE	NOT HISPANIC OR LATINO	WHITE	NO	NA	NO	No	NO	NA	NO	NA	1090	2012	Cardia/Proximal	CIN	NA	NA	19	NA	NA	G2	NA	NA	C16.0	8140-03-01	14	0	R0	I	M0	N0	T2	NA	612	2020-04-20	NA	NO	NA	NO	TUMOR FREE	DiseaseFree
TCGA-BR-A4PF	stad_tcga_pan_can_atlas_2018_clinical_data	STAD-US	TCGA-BR-A4PF	NA	NO	YES	YES	72	MALE	NOT HISPANIC OR LATINO	WHITE	NO	NA	NO	NA	NA	NA	NA	NA	1100	2012	Antrum/Distal	CIN	NA	NA	23	NA	NA	G3	NA	NA	C16.3	8140-03-01	8	3	R0	III	M0	N2	T4a	NA	35	1.15	NA	NO	NA	NO	TUMOR FREE	DiseaseFree
TCGA-BR-A4QI	stad_tcga_pan_can_atlas_2018_clinical_data	STAD-US	TCGA-BR-A4QI	NA	NO	YES	NO	70	FEMALE	NOT HISPANIC OR LATINO	WHITE	NO	NA	NO	No	NO	negative	NO	NA	270	2012	Antrum/Distal	CIN	NA	NA	17	NA	NA	G3	NA	NA	C16.3	8140-03-01	10	0	R0	II	M0	N0	T3	643	15	12.58	NO	NO	NA	NO	TUMOR FREE	Recurred/Progressed
TCGA-BR-A4QL	stad_tcga_pan_can_atlas_2018_clinical_data	STAD-US	TCGA-BR-A4QL	NA	NO	YES	YES	75	FEMALE	NOT HISPANIC OR LATINO	WHITE	NO	NA	NO	No	NO	negative	NO	NA	930	2012	Antrum/Distal	NA	NA	NA	2	NA	NA	G2	NA	NA	C16.3	8140-03-01	10	9	R0	III	M0	N3a	T3	484	0	NA	YES	NO	NA	NO	TUMOR FREE	NA
TCGA-BR-A4QM	stad_tcga_pan_can_atlas_2018_clinical_data	STAD-US	TCGA-BR-A4QM	NA	NO	YES	NO	65	MALE	NOT HISPANIC OR LATINO	WHITE	NO	NA	NO	No	NO	negative	NO	NA	950	2012	Cardia/Proximal	NA	NA	NA	1	NA	NA	G3	NA	NA	C16.0	8140-03-01	6	6	R0	III	M0	N2	T3	NA	154	4.17	YES	NO	NA	NO	TUMOR FREE	Recurred/Progressed
TCGA-CD-5798	stad_tcga_pan_can_atlas_2018_clinical_data	STAD-US	TCGA-CD-5798	NA	NO	YES	YES	82	MALE	NOT HISPANIC OR LATINO	ASIAN	NA	NA	NO	NA	NA	NA	NA	NA	NA	2010	Antrum/Distal	GS	NA	NA	1	NA	NA	G2	Intestinal	Mucinous	C16.3	8480-03-01	NA	NA	NA	II	M0	N0	T3	NA	402	2020-04-13	NA	NO	NA	NO	TUMOR FREE	DiseaseFree
TCGA-CD-5799	stad_tcga_pan_can_atlas_2018_clinical_data	STAD-US	TCGA-CD-5799	NA	NO	YES	YES	45	MALE	NOT HISPANIC OR LATINO	ASIAN	NA	NA	NO	NA	NA	NA	NA	NA	NA	2010	Antrum/Distal	CIN	NA	NA	23	NA	NA	G3	Intestinal	NA	C16.3	8144-03-01	NA	NA	NA	II	M0	N1	T2	NA	390	2020-01-13	NA	NO	NA	NO	TUMOR FREE	DiseaseFree
TCGA-CD-5800	stad_tcga_pan_can_atlas_2018_clinical_data	STAD-US	TCGA-CD-5800	NA	NO	YES	YES	51	FEMALE	NOT HISPANIC OR LATINO	ASIAN	NA	NA	NO	NA	NA	NA	NA	NA	NA	2010	Antrum/Distal	CIN	NA	NA	16	NA	NA	G1	Intestinal	NA	C16.3	8260-03-01	3	NA	R0	II	M0	N0	T3	NA	394	13.14	NA	NO	NA	NO	TUMOR FREE	DiseaseFree
TCGA-CD-5801	stad_tcga_pan_can_atlas_2018_clinical_data	STAD-US	TCGA-CD-5801	NA	NO	YES	YES	69	MALE	NOT HISPANIC OR LATINO	ASIAN	NA	NA	NO	NA	NA	NA	NA	NA	NA	2010	Antrum/Distal	EBV	NA	positive	29	NA	NA	G3	NA	NA	C16.3	8140-03-01	5	NA	R0	II	M0	N1	T3	395	15	NA	NA	NO	NA	NO	NA	NA
TCGA-CD-5802	stad_tcga_pan_can_atlas_2018_clinical_data	STAD-US	TCGA-CD-5802	NA	NO	YES	NO	58	MALE	NOT HISPANIC OR LATINO	ASIAN	NA	NA	NO	NA	NA	NA	NA	NA	NA	2010	Cardia/Proximal	NA	NA	NA	8	NA	NA	G2	NA	NA	C16.0	8140-03-01	NA	NA	NA	II	M0	N0	T3	NA	400	13.34	NA	NO	NA	YES	TUMOR FREE	DiseaseFree
TCGA-CD-5803	stad_tcga_pan_can_atlas_2018_clinical_data	STAD-US	TCGA-CD-5803	NA	NO	YES	YES	78	FEMALE	NOT HISPANIC OR LATINO	ASIAN	NA	NA	NO	NA	NA	NA	NA	NA	NA	2010	Antrum/Distal	CIN	NA	NA	11	NA	NA	G3	NA	NA	C16.3	8140-03-01	NA	NA	NA	II	M0	N0	T3	336	2	9.86	NA	NO	NA	NO	TUMOR FREE	Recurred/Progressed
TCGA-CD-5804	stad_tcga_pan_can_atlas_2018_clinical_data	STAD-US	TCGA-CD-5804	NA	NO	YES	YES	90	MALE	NOT HISPANIC OR LATINO	ASIAN	NO	NA	NO	No	NA	negative	NO	NA	NA	2010	Antrum/Distal	CIN	NA	NA	11	NA	NA	G2	NA	NA	C16.0	8140-03-01	NA	1	R0	II	M0	N1	T3	NA	362	2020-09-12	NA	NO	NA	NO	NA	DiseaseFree
TCGA-CD-5813	stad_tcga_pan_can_atlas_2018_clinical_data	STAD-US	TCGA-CD-5813	NA	NO	YES	YES	60	MALE	NOT HISPANIC OR LATINO	ASIAN	NA	NA	NO	NA	NA	NA	NA	NA	NA	2010	Fundus/Body	NA	NA	NA	NA	NA	NA	G3	Intestinal	Mucinous	C16.2	8480-03-01	NA	NA	NA	II	M0	N0	T3	372	12	10.35	NA	NO	NA	NO	TUMOR FREE	Recurred/Progressed
TCGA-CD-8524	stad_tcga_pan_can_atlas_2018_clinical_data	STAD-US	TCGA-CD-8524	NA	NO	YES	YES	61	FEMALE	NOT HISPANIC OR LATINO	ASIAN	NO	NA	NO	NA	NO	NA	NA	NA	NA	2010	Antrum/Distal	CIN	NA	NA	15	NA	NA	G3	Intestinal	NA	C16.3	8144-03-01	NA	NA	R0	II	M0	N0	T3	NA	383	2.27	NO	NO	NA	NO	TUMOR FREE	Recurred/Progressed
TCGA-CD-8525	stad_tcga_pan_can_atlas_2018_clinical_data	STAD-US	TCGA-CD-8525	NA	NO	YES	YES	82	FEMALE	NOT HISPANIC OR LATINO	ASIAN	NA	NA	NO	NA	NO	NA	NA	NA	NA	2010	Antrum/Distal	NA	NA	NA	17	NA	NA	G3	Intestinal	NA	C16.3	8480-03-01	2	2	R0	II	M0	N1	T3	NA	377	12.58	NO	NO	NA	YES	TUMOR FREE	DiseaseFree
TCGA-CD-8526	stad_tcga_pan_can_atlas_2018_clinical_data	STAD-US	TCGA-CD-8526	NA	NO	YES	YES	73	FEMALE	NOT HISPANIC OR LATINO	ASIAN	NA	NA	NO	NA	NO	NA	NA	NA	NA	2010	Fundus/Body	CIN	NA	NA	21	NA	NA	G3	Intestinal	NA	C16.1	8144-03-01	2	2	R0	II	M0	N1	T3	NA	376	12.52	NO	NO	NA	NO	TUMOR FREE	DiseaseFree
TCGA-CD-8527	stad_tcga_pan_can_atlas_2018_clinical_data	STAD-US	TCGA-CD-8527	NA	NO	YES	YES	72	FEMALE	NOT HISPANIC OR LATINO	ASIAN	NO	NA	NO	NA	NO	NA	NA	NA	NA	2010	Antrum/Distal	NA	NA	NA	16	NA	NA	G2	Intestinal	NA	C16.3	8144-03-01	2	NA	R0	II	M0	N1	T2	215	2	5.22	NO	NO	NA	NO	TUMOR FREE	Recurred/Progressed
TCGA-CD-8528	stad_tcga_pan_can_atlas_2018_clinical_data	STAD-US	TCGA-CD-8528	NA	NO	YES	YES	43	FEMALE	NOT HISPANIC OR LATINO	ASIAN	NA	NA	NO	NA	NO	NA	NA	NA	NA	2010	Antrum/Distal	CIN	NA	NA	21	NA	NA	G3	NA	NA	C16.3	8140-03-01	NA	NA	R0	NA	M0	N0	T4	NA	370	12.32	NO	NO	NA	YES	TUMOR FREE	DiseaseFree
TCGA-CD-8529	stad_tcga_pan_can_atlas_2018_clinical_data	STAD-US	TCGA-CD-8529	NA	NO	YES	YES	65	MALE	NOT HISPANIC OR LATINO	ASIAN	NO	NA	NO	NA	NO	NA	NA	NA	NA	2011	Antrum/Distal	POLE	NA	NA	0	NA	NA	G2	Intestinal	NA	C16.3	8480-03-01	NA	NA	R0	IV	M1	N0	T4	NA	369	12.29	NO	NO	NA	YES	TUMOR FREE	DiseaseFree
TCGA-CD-8530	stad_tcga_pan_can_atlas_2018_clinical_data	STAD-US	TCGA-CD-8530	NA	NO	YES	YES	51	MALE	NOT HISPANIC OR LATINO	ASIAN	NA	NA	NO	NA	NO	NA	NA	NA	NA	2011	Fundus/Body	CIN	NA	NA	24	NA	NA	G3	Diffuse	NA	C16.1	8145-03-01	NA	NA	R0	II	M0	N0	T3	NA	372	12.39	NO	NO	NA	YES	TUMOR FREE	DiseaseFree
TCGA-CD-8531	stad_tcga_pan_can_atlas_2018_clinical_data	STAD-US	TCGA-CD-8531	NA	NO	YES	YES	66	FEMALE	NOT HISPANIC OR LATINO	ASIAN	NA	NA	NO	NA	NO	NA	NA	NA	NA	2011	Fundus/Body	GS	NA	NA	1	NA	NA	G3	Diffuse	NA	C16.1	8145-03-01	7	2	R0	II	M0	N1	T3	NA	377	12.58	NO	NO	NA	YES	TUMOR FREE	DiseaseFree
TCGA-CD-8532	stad_tcga_pan_can_atlas_2018_clinical_data	STAD-US	TCGA-CD-8532	NA	NO	YES	YES	52	MALE	NOT HISPANIC OR LATINO	ASIAN	NO	NA	NO	NA	NO	NA	NA	NA	NA	2011	Cardia/Proximal	CIN	NA	NA	10	NA	NA	G2	NA	NA	C16.0	8140-03-01	NA	NA	R0	II	M0	N0	T3	349	3	9.26	NO	NO	NA	NO	TUMOR FREE	Recurred/Progressed
TCGA-CD-8533	stad_tcga_pan_can_atlas_2018_clinical_data	STAD-US	TCGA-CD-8533	NA	NO	YES	YES	48	MALE	NOT HISPANIC OR LATINO	ASIAN	NO	NA	NO	NA	NO	NA	NA	NA	NA	2011	Antrum/Distal	NA	NA	NA	16	NA	NA	G3	NA	NA	C16.3	8140-03-01	NA	NA	R0	II	M0	N0	T3	NA	461	7.42	NO	NO	NA	NO	TUMOR FREE	Recurred/Progressed
TCGA-CD-8534	stad_tcga_pan_can_atlas_2018_clinical_data	STAD-US	TCGA-CD-8534	NA	NO	YES	YES	41	MALE	NOT HISPANIC OR LATINO	ASIAN	NO	NA	NO	NA	NO	NA	NA	NA	NA	2011	Antrum/Distal	GS	NA	NA	10	NA	NA	G3	Diffuse	NA	C16.3	8145-03-01	NA	NA	R0	II	M0	N0	T3	NA	362	2020-06-06	NO	NO	NA	NO	TUMOR FREE	Recurred/Progressed
TCGA-CD-8535	stad_tcga_pan_can_atlas_2018_clinical_data	STAD-US	TCGA-CD-8535	NA	NO	YES	YES	59	MALE	NOT HISPANIC OR LATINO	ASIAN	NO	NA	NO	NA	NO	NA	NA	NA	NA	2011	Fundus/Body	CIN	NA	NA	21	NA	NA	G3	NA	NA	C16.1	8140-03-01	5	5	R0	II	M0	N1	T3	NA	384	12.81	NO	NO	NA	NO	TUMOR FREE	DiseaseFree
TCGA-CD-8536	stad_tcga_pan_can_atlas_2018_clinical_data	STAD-US	TCGA-CD-8536	NA	NO	YES	NO	74	MALE	NOT HISPANIC OR LATINO	ASIAN	NO	NA	NO	NA	NO	NA	NA	NA	NA	2011	Fundus/Body	MSI	MSI	NA	4	NA	NA	G3	NA	NA	C16.1	8140-03-01	NA	NA	R0	II	M0	N0	T3	NA	373	12.42	NO	NO	NA	NO	TUMOR FREE	DiseaseFree
TCGA-CD-A486	stad_tcga_pan_can_atlas_2018_clinical_data	STAD-US	TCGA-CD-A486	NA	NO	YES	YES	68	MALE	NOT HISPANIC OR LATINO	ASIAN	NO	0	NO	NA	NO	NA	NO	NA	490	2011	Cardia/Proximal	CIN	NA	NA	21	NA	NA	G2	NA	NA	C16.0	8140-03-01	NA	NA	NA	II	M0	N0	T3	189	2	2020-06-02	NO	NO	NA	NO	TUMOR FREE	Recurred/Progressed
TCGA-CD-A487	stad_tcga_pan_can_atlas_2018_clinical_data	STAD-US	TCGA-CD-A487	NA	NO	YES	YES	51	MALE	NOT HISPANIC OR LATINO	ASIAN	NO	0	NO	NA	NO	NA	NO	NA	440	2011	Antrum/Distal	CIN	NA	NA	13	NA	NA	G3	Diffuse	NA	C16.3	8145-03-01	2	1	R0	II	M0	N1	T3	NA	369	12.29	NO	NO	NA	NO	TUMOR FREE	DiseaseFree
TCGA-CD-A489	stad_tcga_pan_can_atlas_2018_clinical_data	STAD-US	TCGA-CD-A489	NA	NO	YES	YES	58	MALE	NOT HISPANIC OR LATINO	ASIAN	NO	NA	NO	NA	NO	NA	NA	NA	350	2011	Antrum/Distal	CIN	NA	NA	13	NA	NA	G3	Diffuse	NA	C16.3	8145-03-01	NA	NA	NA	II	M0	N0	T3	339	4	2020-01-09	NO	NO	NA	NO	TUMOR FREE	Recurred/Progressed
TCGA-CD-A48A	stad_tcga_pan_can_atlas_2018_clinical_data	STAD-US	TCGA-CD-A48A	NA	NO	YES	YES	57	MALE	NOT HISPANIC OR LATINO	ASIAN	NO	NA	NO	NA	NO	NA	NA	NA	460	2011	Cardia/Proximal	CIN	NA	NA	17	NA	NA	G2	NA	NA	C16.0	8140-03-01	NA	NA	NA	II	M0	N0	T3	NA	373	12.42	NO	NO	NA	YES	TUMOR FREE	DiseaseFree
TCGA-CD-A48C	stad_tcga_pan_can_atlas_2018_clinical_data	STAD-US	TCGA-CD-A48C	NA	NO	YES	YES	79	FEMALE	NOT HISPANIC OR LATINO	ASIAN	NO	NA	NO	NA	NO	NA	NA	NA	490	2011	Antrum/Distal	CIN	NA	NA	23	NA	NA	G3	NA	NA	C16.3	8140-03-01	NA	NA	NA	II	M0	N1	T3	348	4	7.56	NO	NO	NA	NO	TUMOR FREE	Recurred/Progressed
TCGA-CD-A4MG	stad_tcga_pan_can_atlas_2018_clinical_data	STAD-US	TCGA-CD-A4MG	NA	NO	YES	YES	76	MALE	NOT HISPANIC OR LATINO	ASIAN	NO	NA	NO	NA	NA	NA	NA	NA	360	2011	Cardia/Proximal	MSI	MSI	NA	8	NA	NA	G3	Diffuse	NA	C16.0	8145-03-01	NA	NA	NA	II	M0	N0	T3	197	2	2.43	NO	NO	NA	NO	TUMOR FREE	Recurred/Progressed
TCGA-CD-A4MH	stad_tcga_pan_can_atlas_2018_clinical_data	STAD-US	TCGA-CD-A4MH	NA	NO	YES	YES	86	FEMALE	NOT HISPANIC OR LATINO	ASIAN	NO	NA	NO	NA	NA	NA	NA	NA	310	2011	Antrum/Distal	CIN	NA	NA	26	NA	NA	G2	NA	NA	C16.3	8145-03-01	NA	NA	NA	II	M0	N0	T3	NA	366	12.19	NO	NO	NA	YES	TUMOR FREE	DiseaseFree
TCGA-CD-A4MI	stad_tcga_pan_can_atlas_2018_clinical_data	STAD-US	TCGA-CD-A4MI	NA	NO	YES	NO	62	MALE	NOT HISPANIC OR LATINO	ASIAN	NO	NA	NO	NA	NA	NA	NA	NA	260	2011	Antrum/Distal	MSI	MSI	NA	2	NA	NA	G1	NA	NA	C16.3	8140-03-01	NA	NA	NA	II	M0	N1	T3	353	3	2020-09-08	NO	NO	NA	NO	TUMOR FREE	Recurred/Progressed
TCGA-CD-A4MJ	stad_tcga_pan_can_atlas_2018_clinical_data	STAD-US	TCGA-CD-A4MJ	NA	NO	YES	NO	60	MALE	NOT HISPANIC OR LATINO	ASIAN	NO	NA	NO	NA	NA	NA	NA	NA	360	2011	Fundus/Body	MSI	MSI	NA	2	NA	NA	G2	NA	NA	C16.1	8140-03-01	NA	NA	NA	I	M0	N0	T2	NA	378	2.27	NO	NO	NA	NO	TUMOR FREE	Recurred/Progressed
TCGA-CG-4300	stad_tcga_pan_can_atlas_2018_clinical_data	STAD-US	TCGA-CG-4300	NA	NO	YES	NO	79	MALE	NA	NA	NA	NA	NO	NA	NA	NA	NA	NA	NA	2006	Antrum/Distal	NA	NA	NA	NA	NA	NA	G2	NA	NA	C16.3	8140-03-01	NA	NA	R0	III	M0	N2	T3	609	NA	NA	NA	NO	NA	NA	NA	NA
TCGA-CG-4301	stad_tcga_pan_can_atlas_2018_clinical_data	STAD-US	TCGA-CG-4301	NA	NO	YES	YES	75	FEMALE	NA	NA	NA	NA	NO	NA	NA	NA	NA	NA	NA	2006	Cardia/Proximal	CIN	NA	NA	7	NA	NA	G3	NA	NA	C16.0	8140-03-01	18	6	R2	IV	M1	N1	T4	NA	92	2020-02-03	NA	NO	NA	NA	WITH TUMOR	DiseaseFree
TCGA-CG-4304	stad_tcga_pan_can_atlas_2018_clinical_data	STAD-US	TCGA-CG-4304	NA	NO	YES	YES	84	MALE	NA	NA	NA	NA	NO	NA	NA	NA	NA	NA	NA	2008	Cardia/Proximal	CIN	NA	NA	5	NA	NA	G2	NA	NA	C16.0	8140-03-01	18	0	R0	I	M0	N0	T2a	NA	NA	NA	NA	NO	NA	NA	NA	DiseaseFree
TCGA-CG-4305	stad_tcga_pan_can_atlas_2018_clinical_data	STAD-US	TCGA-CG-4305	NA	NO	YES	YES	69	MALE	NA	NA	NA	NA	NO	NA	NA	NA	NA	NA	NA	2008	Antrum/Distal	MSI	MSI	NA	8	NA	NA	G3	NA	NA	C16.3	8140-03-01	41	2	R0	I	M0	N1	T2a	NA	485	2020-01-15	NA	NO	NA	NO	TUMOR FREE	Recurred/Progressed
TCGA-CG-4306	stad_tcga_pan_can_atlas_2018_clinical_data	STAD-US	TCGA-CG-4306	NA	NO	YES	YES	90	MALE	NA	NA	NA	NA	NO	NA	NA	NA	NA	NA	NA	2006	Antrum/Distal	MSI	MSI	NA	0	NA	NA	G3	NA	NA	C16.3	8140-03-01	NA	NA	R2	IV	M1	N2	T3	31	NA	NA	NA	NO	NA	NA	NA	NA
TCGA-CG-4436	stad_tcga_pan_can_atlas_2018_clinical_data	STAD-US	TCGA-CG-4436	NA	NO	YES	YES	57	MALE	NA	NA	NA	NA	NO	NA	NA	NA	NA	NA	NA	2005	NA	CIN	NA	NA	15	NA	NA	G2	Intestinal	NA	C16.9	8144-03-01	58	0	R0	I	M0	N0	T2	NA	243	7.98	NA	NO	NA	NO	WITH TUMOR	DiseaseFree
TCGA-CG-4437	stad_tcga_pan_can_atlas_2018_clinical_data	STAD-US	TCGA-CG-4437	NA	NO	YES	YES	83	MALE	NA	NA	NA	NA	NO	NA	NA	NA	NA	NA	NA	2006	Cardia/Proximal	POLE	NA	NA	8	NA	NA	G2	Intestinal	NA	C16.0	8144-03-01	29	3	R0	II	M0	N1	T2	NA	245	2020-05-08	NA	NO	NA	NO	TUMOR FREE	DiseaseFree
TCGA-CG-4438	stad_tcga_pan_can_atlas_2018_clinical_data	STAD-US	TCGA-CG-4438	NA	NO	YES	YES	56	MALE	NA	NA	NA	NA	NO	NA	NA	NA	NA	NA	NA	2006	Antrum/Distal	CIN	NA	NA	20	NA	NA	G3	Intestinal	NA	C16.3	8144-03-01	35	14	R0	III	M0	N2	T4	NA	1645	54.04	NA	NO	NA	NA	NA	DiseaseFree
TCGA-CG-4440	stad_tcga_pan_can_atlas_2018_clinical_data	STAD-US	TCGA-CG-4440	NA	NO	YES	YES	68	FEMALE	NA	NA	NA	NA	NO	NA	NA	NA	NA	NA	NA	2006	Fundus/Body	CIN	NA	NA	16	NA	NA	G3	Intestinal	NA	C16.2	8144-03-01	24	18	R2	IV	M1	N3	T3	122	NA	NA	NA	NO	NA	NA	NA	NA
TCGA-CG-4441	stad_tcga_pan_can_atlas_2018_clinical_data	STAD-US	TCGA-CG-4441	NA	NO	YES	YES	83	MALE	NA	NA	NA	NA	NO	NA	NA	NA	NA	NA	NA	2006	Fundus/Body	GS	NA	NA	4	NA	NA	G2	Intestinal	NA	C16.2	8144-03-01	16	14	R0	II	M0	N2	T2	426	NA	NA	NA	NO	NA	NA	NA	NA
TCGA-CG-4442	stad_tcga_pan_can_atlas_2018_clinical_data	STAD-US	TCGA-CG-4442	NA	NO	YES	YES	85	MALE	NA	NA	NA	NA	NO	NA	NA	NA	NA	NA	NA	2006	Antrum/Distal	MSI	MSI	NA	2	NA	NA	G3	Intestinal	NA	C16.3	8144-03-01	27	0	R0	I	M0	N0	T2	0	0	0	NA	NO	NA	NA	TUMOR FREE	DiseaseFree
TCGA-CG-4443	stad_tcga_pan_can_atlas_2018_clinical_data	STAD-US	TCGA-CG-4443	NA	NO	YES	YES	68	MALE	NA	NA	NA	NA	NO	NA	NA	NA	NA	NA	NA	2006	Fundus/Body	CIN	NA	NA	4	NA	NA	G2	Intestinal	NA	C16.2	8144-03-01	30	0	R0	I	M0	N0	T1	NA	912	29.96	NA	NO	NA	NA	NA	DiseaseFree
TCGA-CG-4444	stad_tcga_pan_can_atlas_2018_clinical_data	STAD-US	TCGA-CG-4444	NA	NO	YES	YES	76	MALE	NA	NA	NA	NA	YES	NA	NA	NA	NA	NA	NA	2006	Fundus/Body	CIN	NA	NA	18	NA	NA	G3	Diffuse	NA	C16.2	8144-03-01	37	15	R0	II	M0	N2	T2b	NA	1431	47.01	NA	NO	NA	YES	TUMOR FREE	DiseaseFree
TCGA-CG-4449	stad_tcga_pan_can_atlas_2018_clinical_data	STAD-US	TCGA-CG-4449	NA	NO	YES	NO	81	MALE	NA	NA	NA	NA	NO	NA	NA	NA	NA	NA	NA	2007	Antrum/Distal	CIN	NA	NA	9	NA	NA	G2	Intestinal	Mucinous	C16.3	8480-03-01	42	6	R0	II	M0	N1	T2	NA	580	2020-04-11	NA	NO	NA	NO	WITH TUMOR	Recurred/Progressed
TCGA-CG-4455	stad_tcga_pan_can_atlas_2018_clinical_data	STAD-US	TCGA-CG-4455	NA	NO	YES	NO	72	MALE	NA	NA	NA	NA	NO	NA	NA	NA	NA	NA	NA	2008	Cardia/Proximal	NA	NA	NA	21	NA	NA	G3	Intestinal	Mucinous	C16.0	8480-03-01	17	2	R0	II	M0	N1	T2b	NA	366	2020-02-12	NA	NO	NA	NO	TUMOR FREE	DiseaseFree
TCGA-CG-4460	stad_tcga_clinical_data	STAD-US	TCGA-CG-4460	NA	NO	YES	YES	66	FEMALE	NA	NA	NA	NA	YES	NA	NA	NA	NA	NA	NA	2008	Fundus/Body	NA	NA	NA	NA	NA	NA	G2	Intestinal	NA	C16.2	8144-03-01	33	2	R2	IV	M1	N1	T4	669	NA	16	NA	NO	NA	NA	WITH TUMOR	Recurred/Progressed
TCGA-CG-4462	stad_tcga_pan_can_atlas_2018_clinical_data	STAD-US	TCGA-CG-4462	NA	NO	YES	YES	72	FEMALE	NA	NA	NA	NA	NO	NA	NA	NA	NA	NA	NA	2008	NA	GS	NA	NA	4	NA	NA	G3	Diffuse	NA	C16.9	8145-03-01	25	25	R2	IV	M1	N3	T3	0	NA	NA	NA	NO	NA	NA	WITH TUMOR	NA
TCGA-CG-4465	stad_tcga_pan_can_atlas_2018_clinical_data	STAD-US	TCGA-CG-4465	NA	NO	YES	YES	69	FEMALE	NA	NA	NA	NA	NO	NA	NA	NA	NA	NA	NA	2008	Antrum/Distal	MSI	MSI	NA	0	NA	NA	G3	Diffuse	NA	C16.3	8145-03-01	27	21	R2	IV	M1	N3	T4	270	NA	NA	NA	NO	NA	NA	NA	NA
TCGA-CG-4466	stad_tcga_pan_can_atlas_2018_clinical_data	STAD-US	TCGA-CG-4466	NA	NO	YES	YES	81	FEMALE	NA	NA	NA	NA	NO	NA	NA	NA	NA	NA	NA	2009	Cardia/Proximal	CIN	NA	NA	16	NA	NA	G2	Intestinal	NA	C16.0	8144-03-01	13	0	R0	I	M0	N0	T2a	NA	577	18.96	NA	NO	NA	NO	TUMOR FREE	DiseaseFree
TCGA-CG-4469	stad_tcga_pan_can_atlas_2018_clinical_data	STAD-US	TCGA-CG-4469	NA	NO	YES	YES	70	MALE	NA	NA	NA	NA	NO	NA	NA	NA	NA	NA	NA	2009	NA	CIN	NA	NA	11	NA	NA	G3	Intestinal	NA	C16.9	8144-03-01	40	39	R1	III	M0	N3	T3	215	NA	NA	NA	NO	NA	NA	NA	NA
TCGA-CG-4474	stad_tcga_pan_can_atlas_2018_clinical_data	STAD-US	TCGA-CG-4474	NA	NO	YES	NO	67	FEMALE	NA	NA	NA	NA	NO	NA	NA	NA	NA	NA	NA	2010	Antrum/Distal	GS	NA	NA	6	NA	NA	G3	Diffuse	NA	C16.3	8145-03-01	39	6	R2	IV	M1	N2	T4a	0	0	0	NA	NO	NA	NA	WITH TUMOR	DiseaseFree
TCGA-CG-4475	stad_tcga_pan_can_atlas_2018_clinical_data	STAD-US	TCGA-CG-4475	NA	NO	YES	YES	76	MALE	NA	NA	NA	NA	YES	NA	NA	NA	NA	NA	NA	2010	NA	CIN	NA	NA	15	NA	NA	G3	NA	NA	C16.9	8255-03-01	20	2	R0	II	M0	N1	T3	NA	689	22.96	NA	NO	NA	NO	TUMOR FREE	DiseaseFree
TCGA-CG-4476	stad_tcga_pan_can_atlas_2018_clinical_data	STAD-US	TCGA-CG-4476	NA	NO	YES	YES	69	MALE	NA	NA	NA	NA	YES	NA	NA	NA	NA	NA	NA	2010	Fundus/Body	CIN	NA	NA	18	NA	NA	G3	Diffuse	NA	C16.2	8145-03-01	33	12	R0	III	M0	N3a	T4b	0	0	0	NA	NO	NA	NA	TUMOR FREE	DiseaseFree
TCGA-CG-4477	stad_tcga_pan_can_atlas_2018_clinical_data	STAD-US	TCGA-CG-4477	NA	NO	YES	YES	58	FEMALE	NA	NA	NA	NA	NO	NA	NA	NA	NA	NA	NA	2008	Cardia/Proximal	CIN	NA	NA	7	NA	NA	G3	Intestinal	NA	C16.0	8144-03-01	17	0	R0	I	M0	N0	T2a	NA	929	11.99	NA	NO	NA	YES	WITH TUMOR	Recurred/Progressed
TCGA-CG-5716	stad_tcga_clinical_data	STAD-US	TCGA-CG-5716	NA	NO	YES	YES	86	MALE	NA	NA	NA	NA	YES	NA	NA	NA	NA	NA	NA	2010	Antrum/Distal	NA	NA	NA	NA	NA	NA	G2	NA	NA	C16.3	8140-03-01	NA	NA	R2	IV	M1	N2	T4a	0	0	0	NA	NO	NA	NA	WITH TUMOR	DiseaseFree
TCGA-CG-5717	stad_tcga_pan_can_atlas_2018_clinical_data	STAD-US	TCGA-CG-5717	NA	NO	YES	YES	58	MALE	NA	NA	NO	0	NO	No	YES	negative	NA	NA	NA	2006	Cardia/Proximal	GS	NA	NA	4	NA	NA	G3	NA	NA	C16.0	8144-03-01	26	3	R0	II	M0	N1	T2b	212	NA	3.94	NA	NO	NA	NO	WITH TUMOR	Recurred/Progressed
TCGA-CG-5718	stad_tcga_pan_can_atlas_2018_clinical_data	STAD-US	TCGA-CG-5718	NA	NO	YES	YES	78	FEMALE	NA	NA	YES	1	NO	No	NO	positive	NA	NA	NA	2008	Fundus/Body	CIN	NA	NA	11	NA	NA	G2	Intestinal	NA	C16.2	8144-03-01	39	3	R0	II	M0	N1	T2b	1079	31	NA	NA	NO	NA	NO	TUMOR FREE	NA
TCGA-CG-5719	stad_tcga_pan_can_atlas_2018_clinical_data	STAD-US	TCGA-CG-5719	NA	NO	YES	YES	54	FEMALE	NA	NA	NO	0	NO	No	NO	NA	YES	Proton Pump Inhibitors	NA	2010	Fundus/Body	CIN	NA	NA	11	NA	NA	G1	Intestinal	NA	C16.2	8144-03-01	15	0	R0	IV	M1	N0	T4	NA	31	2020-02-01	NA	NO	NA	NA	TUMOR FREE	DiseaseFree
TCGA-CG-5720	stad_tcga_pan_can_atlas_2018_clinical_data	STAD-US	TCGA-CG-5720	NA	NO	YES	YES	71	MALE	NA	NA	NO	0	NO	No	NO	NA	NA	NA	NA	2003	Cardia/Proximal	CIN	NA	NA	0	NA	NA	G3	NA	NA	C16.0	8140-03-01	60	0	R0	I	M0	N0	T2	30	NA	NA	NA	NO	NA	NA	TUMOR FREE	NA
TCGA-CG-5721	stad_tcga_pan_can_atlas_2018_clinical_data	STAD-US	TCGA-CG-5721	NA	NO	YES	YES	58	MALE	NA	NA	NO	0	NO	No	NO	positive	YES	Proton Pump Inhibitors	NA	2005	Antrum/Distal	MSI	MSI	NA	0	NA	NA	G3	Intestinal	NA	C16.3	8144-03-01	24	1	R0	III	M0	N1	T4	NA	183	2020-01-06	NA	NO	NA	NO	TUMOR FREE	DiseaseFree
TCGA-CG-5722	stad_tcga_pan_can_atlas_2018_clinical_data	STAD-US	TCGA-CG-5722	NA	NO	YES	YES	67	FEMALE	NA	NA	NO	0	NO	No	NO	NA	YES	Proton Pump Inhibitors	NA	2005	Fundus/Body	EBV	NA	positive	17	NA	NA	G3	Intestinal	NA	C16.2	8144-03-01	21	15	R2	IV	M1	N2	T3	NA	30	0.99	NA	NO	NA	NA	WITH TUMOR	DiseaseFree
TCGA-CG-5723	stad_tcga_pan_can_atlas_2018_clinical_data	STAD-US	TCGA-CG-5723	NA	NO	YES	YES	83	MALE	NA	NA	NO	0	NO	No	NO	NA	NA	NA	NA	2003	Cardia/Proximal	MSI	MSI	NA	0	NA	NA	G3	Intestinal	NA	C16.0	8140-03-01	31	1	R0	II	M0	N1	T2	NA	3150	104.99	NA	NO	NA	NO	NA	DiseaseFree
TCGA-CG-5724	stad_tcga_pan_can_atlas_2018_clinical_data	STAD-US	TCGA-CG-5724	NA	NO	YES	YES	59	MALE	NA	NA	YES	1	NO	No	NO	NA	NA	NA	NA	2003	Antrum/Distal	CIN	NA	NA	15	NA	NA	G3	Diffuse	NA	C16.3	8145-03-01	40	34	R2	IV	M1	N3	T3	366	NA	2020-01-04	NA	NO	NA	NO	WITH TUMOR	Recurred/Progressed
TCGA-CG-5725	stad_tcga_pan_can_atlas_2018_clinical_data	STAD-US	TCGA-CG-5725	NA	NO	YES	YES	72	MALE	NA	NA	NO	0	NO	No	NO	negative	NA	NA	NA	2005	Cardia/Proximal	NA	NA	NA	8	NA	NA	G3	NA	NA	C16.0	8140-03-01	23	0	R0	I	M0	N0	T2	457	NA	2020-03-05	NA	NO	NA	NO	WITH TUMOR	Recurred/Progressed
TCGA-CG-5726	stad_tcga_pan_can_atlas_2018_clinical_data	STAD-US	TCGA-CG-5726	NA	NO	YES	YES	73	MALE	NA	NA	NO	0	NO	No	NO	NA	YES	Proton Pump Inhibitors	NA	2004	Antrum/Distal	MSI	MSI	NA	6	NA	NA	G2	Intestinal	NA	C16.3	8144-03-01	15	0	R0	I	M0	N0	T1	881	NA	NA	NA	NO	NA	NA	TUMOR FREE	NA
TCGA-CG-5727	stad_tcga_pan_can_atlas_2018_clinical_data	STAD-US	TCGA-CG-5727	NA	NO	YES	NO	66	MALE	NA	NA	NO	0	YES	No	NO	NA	NA	NA	NA	2005	Fundus/Body	NA	NA	NA	30	NA	NA	G3	Intestinal	NA	C16.2	8144-03-01	22	0	R0	II	M0	N0	T3	NA	2370	79.01	NA	NO	NA	NO	TUMOR FREE	DiseaseFree
TCGA-CG-5728	stad_tcga_pan_can_atlas_2018_clinical_data	STAD-US	TCGA-CG-5728	NA	NO	YES	YES	88	FEMALE	NA	NA	NO	0	NO	No	NO	NA	YES	Proton Pump Inhibitors	NA	2003	Antrum/Distal	NA	NA	NA	3	NA	NA	G3	Intestinal	NA	C16.3	8144-03-01	36	0	R0	I	M0	N0	T2	NA	1980	65.05	NA	NO	NA	NA	WITH TUMOR	DiseaseFree
TCGA-CG-5730	stad_tcga_pan_can_atlas_2018_clinical_data	STAD-US	TCGA-CG-5730	NA	NO	YES	YES	80	FEMALE	NA	NA	NO	0	NO	No	NO	NA	YES	Proton Pump Inhibitors	NA	2005	Cardia/Proximal	NA	NA	NA	15	NA	NA	G2	Intestinal	NA	C16.0	8144-03-01	15	6	R2	IV	M1	N1	T2	NA	122	2020-01-04	NA	NO	NA	NA	TUMOR FREE	DiseaseFree
TCGA-CG-5732	stad_tcga_pan_can_atlas_2018_clinical_data	STAD-US	TCGA-CG-5732	NA	NO	YES	YES	66	MALE	NA	NA	NO	0	NO	No	NO	NA	YES	Proton Pump Inhibitors	NA	2003	Cardia/Proximal	CIN	NA	NA	7	NA	NA	G2	Intestinal	NA	C16.0	8144-03-01	31	17	R0	III	M0	N3	T2	2070	1674	64.03	NA	NO	NA	NO	TUMOR FREE	Recurred/Progressed
TCGA-CG-5733	stad_tcga_pan_can_atlas_2018_clinical_data	STAD-US	TCGA-CG-5733	NA	NO	YES	YES	83	FEMALE	NA	NA	NO	0	NO	No	NO	NA	NA	NA	NA	2003	Antrum/Distal	NA	NA	NA	4	NA	NA	G3	Intestinal	NA	C16.3	8144-03-01	32	7	R0	II	M0	N2	T2	641	NA	2020-03-14	NA	NO	NA	NO	WITH TUMOR	Recurred/Progressed
TCGA-CG-5734	stad_tcga_pan_can_atlas_2018_clinical_data	STAD-US	TCGA-CG-5734	NA	NO	YES	YES	68	MALE	NA	NA	NO	0	NO	No	NO	NA	NA	NA	NA	2005	Fundus/Body	CIN	NA	NA	19	NA	NA	G3	Intestinal	NA	C16.2	8144-03-01	NA	4	R0	II	M0	N1	T3	243	NA	NA	NA	NO	NA	NA	NA	NA
TCGA-D7-5577	stad_tcga_pan_can_atlas_2018_clinical_data	STAD-US	TCGA-D7-5577	NA	NO	YES	YES	53	FEMALE	NOT HISPANIC OR LATINO	WHITE	NO	0	NO	No	NO	negative	NA	NA	NA	2010	Cardia/Proximal	EBV	NA	positive	4	NA	NA	G2	Intestinal	Tubular	C16.0	8211-03-01	34	19	R0	III	M0	N3	T2	771	263	12.35	NA	NO	NA	NO	TUMOR FREE	Recurred/Progressed
TCGA-D7-5578	stad_tcga_pan_can_atlas_2018_clinical_data	STAD-US	TCGA-D7-5578	NA	NO	YES	YES	80	MALE	NOT HISPANIC OR LATINO	WHITE	NO	0	NO	No	YES	NA	NA	NA	NA	2010	Fundus/Body	CIN	NA	NA	3	NA	NA	G3	Intestinal	Tubular	C16.2	8211-03-01	19	6	R0	III	M0	N2	T3	NA	380	12.65	NA	NO	NA	NO	TUMOR FREE	DiseaseFree
TCGA-D7-5579	stad_tcga_pan_can_atlas_2018_clinical_data	STAD-US	TCGA-D7-5579	NA	NO	YES	NO	74	MALE	NOT HISPANIC OR LATINO	WHITE	NO	0	NO	No	NO	NA	YES	NA	NA	2010	Fundus/Body	NA	NA	NA	23	NA	NA	G3	Intestinal	Mucinous	C16.2	8480-03-01	12	11	R1	III	M0	N2	T3	NA	627	20.89	NA	NO	NA	NO	TUMOR FREE	DiseaseFree
TCGA-D7-6518	stad_tcga_pan_can_atlas_2018_clinical_data	STAD-US	TCGA-D7-6518	NA	NO	YES	NO	75	MALE	NOT HISPANIC OR LATINO	WHITE	NO	NA	NO	NA	NO	NA	NO	NA	NA	2010	Cardia/Proximal	CIN	NA	NA	12	NA	NA	G3	Diffuse	NA	C16.0	8145-03-01	20	17	R1	III	M0	N3	T2	NA	574	2020-12-19	NA	NO	NA	NO	WITH TUMOR	DiseaseFree
TCGA-D7-6519	stad_tcga_pan_can_atlas_2018_clinical_data	STAD-US	TCGA-D7-6519	NA	NO	YES	YES	64	FEMALE	NOT HISPANIC OR LATINO	WHITE	NO	NA	NO	No	NO	negative	NO	NA	NA	2010	Cardia/Proximal	CIN	NA	NA	27	NA	NA	G3	Diffuse	NA	C16.0	8145-03-01	16	2	R0	II	M0	N1	T2	NA	616	2020-09-14	NA	NO	NA	YES	WITH TUMOR	Recurred/Progressed
TCGA-D7-6520	stad_tcga_pan_can_atlas_2018_clinical_data	STAD-US	TCGA-D7-6520	NA	NO	YES	YES	53	MALE	NOT HISPANIC OR LATINO	WHITE	NO	NA	NO	No	NO	NA	NO	NA	NA	2010	Antrum/Distal	CIN	NA	NA	11	NA	NA	G3	Intestinal	Tubular	C16.3	8211-03-01	24	14	R0	II	M0	N2	T2b	NA	565	1.51	NA	NO	NA	NO	TUMOR FREE	Recurred/Progressed
TCGA-D7-6521	stad_tcga_pan_can_atlas_2018_clinical_data	STAD-US	TCGA-D7-6521	NA	NO	YES	YES	65	MALE	NOT HISPANIC OR LATINO	WHITE	NO	NA	NO	No	NO	NA	NO	NA	NA	2010	Fundus/Body	CIN	NA	NA	30	NA	NA	G3	Diffuse	NA	C16.2	8145-03-01	17	15	R0	II	M0	N2	T2b	NA	556	6.31	NA	NO	NA	NO	TUMOR FREE	Recurred/Progressed
TCGA-D7-6522	stad_tcga_pan_can_atlas_2018_clinical_data	STAD-US	TCGA-D7-6522	NA	NO	YES	YES	58	MALE	NOT HISPANIC OR LATINO	WHITE	NO	NA	NO	No	NO	NA	NO	NA	NA	2010	Antrum/Distal	GS	NA	NA	0	NA	NA	G3	Diffuse	NA	C16.3	8145-03-01	11	0	R0	I	M0	N0	T2	NA	558	18.59	NA	NO	NA	NO	TUMOR FREE	DiseaseFree
TCGA-D7-6524	stad_tcga_pan_can_atlas_2018_clinical_data	STAD-US	TCGA-D7-6524	NA	NO	YES	YES	53	MALE	NOT HISPANIC OR LATINO	WHITE	NO	NA	NO	No	NA	NA	NO	NA	NA	2010	Antrum/Distal	GS	NA	NA	3	NA	NA	G3	Diffuse	NA	C16.3	8145-03-01	16	6	R1	II	M0	N1	T2	NA	535	17.84	NA	NO	NA	NO	TUMOR FREE	Recurred/Progressed
TCGA-D7-6525	stad_tcga_pan_can_atlas_2018_clinical_data	STAD-US	TCGA-D7-6525	NA	NO	YES	YES	58	MALE	NOT HISPANIC OR LATINO	WHITE	NO	NA	NO	No	NO	NA	NO	NA	NA	2010	Cardia/Proximal	CIN	NA	NA	8	NA	NA	G3	Diffuse	NA	C16.0	8145-03-01	9	6	R0	II	M0	N2	T2	400	181	5.62	NA	NO	NA	NO	WITH TUMOR	Recurred/Progressed
TCGA-D7-6526	stad_tcga_pan_can_atlas_2018_clinical_data	STAD-US	TCGA-D7-6526	NA	NO	YES	YES	67	FEMALE	NOT HISPANIC OR LATINO	WHITE	NO	NA	NO	No	NA	NA	NO	NA	NA	2010	Fundus/Body	CIN	NA	NA	20	NA	NA	G2	Intestinal	Tubular	C16.2	8211-03-01	19	3	R0	III	M0	N2	T3	NA	515	17.18	NA	NO	NA	NO	TUMOR FREE	DiseaseFree
TCGA-D7-6527	stad_tcga_pan_can_atlas_2018_clinical_data	STAD-US	TCGA-D7-6527	NA	NO	YES	YES	62	MALE	NOT HISPANIC OR LATINO	WHITE	NO	NA	NO	No	NO	NA	NO	NA	NA	2010	Cardia/Proximal	CIN	NA	NA	25	NA	NA	G2	Intestinal	Papillary	C16.0	8260-03-01	14	1	R0	II	M0	N1	T2	308	126	2.46	NA	NO	NA	YES	TUMOR FREE	Recurred/Progressed
TCGA-D7-6528	stad_tcga_pan_can_atlas_2018_clinical_data	STAD-US	TCGA-D7-6528	NA	NO	YES	YES	70	FEMALE	NOT HISPANIC OR LATINO	WHITE	NO	NA	NO	No	NO	NA	NO	NA	NA	2010	Fundus/Body	POLE	NA	NA	20	NA	NA	G2	Intestinal	Tubular	C16.2	8211-03-01	26	0	R0	I	M0	N0	T2	NA	456	15.21	NA	NO	NA	NO	TUMOR FREE	DiseaseFree
TCGA-D7-6815	stad_tcga_pan_can_atlas_2018_clinical_data	STAD-US	TCGA-D7-6815	NA	NO	YES	YES	70	FEMALE	NOT HISPANIC OR LATINO	WHITE	YES	1	NO	No	NO	negative	NO	NA	NA	2010	Fundus/Body	CIN	NA	NA	4	NA	NA	G2	Intestinal	Tubular	C16.2	8211-03-01	19	5	R0	II	M0	N2	T2	NA	479	15.97	NA	NO	NA	NO	TUMOR FREE	DiseaseFree
TCGA-D7-6817	stad_tcga_pan_can_atlas_2018_clinical_data	STAD-US	TCGA-D7-6817	NA	NO	YES	NO	63	MALE	NOT HISPANIC OR LATINO	WHITE	NO	NA	NO	No	NO	negative	NO	NA	NA	2011	Fundus/Body	CIN	NA	NA	19	NA	NA	G3	Intestinal	Tubular	C16.2	8211-03-01	31	20	R0	III	M0	N3	T2b	NA	383	12.78	NA	NO	NA	YES	TUMOR FREE	DiseaseFree
TCGA-D7-6818	stad_tcga_pan_can_atlas_2018_clinical_data	STAD-US	TCGA-D7-6818	NA	NO	YES	YES	53	MALE	NOT HISPANIC OR LATINO	WHITE	NO	NA	NO	No	NO	negative	NO	NA	NA	2011	Fundus/Body	CIN	NA	NA	13	NA	NA	G3	Diffuse	NA	C16.2	8145-03-01	22	11	R0	III	M0	N3	T2	371	124	9.13	NA	NO	NA	YES	TUMOR FREE	Recurred/Progressed
TCGA-D7-6820	stad_tcga_pan_can_atlas_2018_clinical_data	STAD-US	TCGA-D7-6820	NA	NO	YES	NO	64	MALE	NOT HISPANIC OR LATINO	WHITE	NO	NA	NO	No	NO	positive	NO	NA	NA	2011	Fundus/Body	CIN	NA	NA	16	NA	NA	G2	Intestinal	Tubular	C16.2	8211-03-01	14	5	R0	II	M0	N1	T2	NA	339	2020-03-11	NA	NO	NA	NO	TUMOR FREE	DiseaseFree
TCGA-D7-6822	stad_tcga_pan_can_atlas_2018_clinical_data	STAD-US	TCGA-D7-6822	NA	NO	YES	YES	77	MALE	NOT HISPANIC OR LATINO	WHITE	NO	NA	NO	Yes	NO	negative	NO	NA	NA	2011	Fundus/Body	CIN	NA	NA	14	NA	NA	G2	Intestinal	Tubular	C16.2	8211-03-01	7	0	R0	I	M0	N0	T2	NA	370	12.32	NA	NO	NA	NO	TUMOR FREE	DiseaseFree
TCGA-D7-8570	stad_tcga_pan_can_atlas_2018_clinical_data	STAD-US	TCGA-D7-8570	NA	NO	YES	YES	44	MALE	NOT HISPANIC OR LATINO	WHITE	NO	NA	NO	No	NO	negative	NO	NA	NA	2011	Cardia/Proximal	EBV	NA	positive	8	NA	NA	G3	Intestinal	Tubular	C16.0	8211-03-01	24	13	R0	III	M0	N3a	T3	NA	741	2020-07-24	NO	NO	NA	NO	TUMOR FREE	DiseaseFree
TCGA-D7-8572	stad_tcga_pan_can_atlas_2018_clinical_data	STAD-US	TCGA-D7-8572	NA	NO	YES	YES	57	MALE	NOT HISPANIC OR LATINO	WHITE	NO	NA	NO	NA	NO	negative	NO	NA	NA	2012	Fundus/Body	GS	NA	NA	0	NA	NA	G2	NA	NA	C16.1	8140-03-01	10	6	R0	II	M0	N2	T2	NA	504	16.79	NA	NO	NA	NO	TUMOR FREE	DiseaseFree
TCGA-D7-8573	stad_tcga_pan_can_atlas_2018_clinical_data	STAD-US	TCGA-D7-8573	NA	NO	YES	YES	57	MALE	NOT HISPANIC OR LATINO	WHITE	NO	NA	NO	No	NO	negative	NO	NA	NA	2012	Fundus/Body	EBV	NA	positive	9	NA	NA	G3	Intestinal	Tubular	C16.1	8211-03-01	20	0	R0	II	M0	N0	T3	NA	584	19.48	NO	NO	NA	NO	TUMOR FREE	DiseaseFree
TCGA-D7-8574	stad_tcga_pan_can_atlas_2018_clinical_data	STAD-US	TCGA-D7-8574	NA	NO	YES	YES	72	MALE	NOT HISPANIC OR LATINO	WHITE	NO	NA	NO	No	NO	negative	YES	H2 Blockers	NA	2012	Antrum/Distal	GS	NA	NA	1	NA	NA	G3	NA	NA	C16.3	8140-03-01	16	13	R0	III	M0	N3a	T2	NA	515	17.18	NO	NO	NA	NO	TUMOR FREE	DiseaseFree
TCGA-D7-8575	stad_tcga_pan_can_atlas_2018_clinical_data	STAD-US	TCGA-D7-8575	NA	NO	YES	YES	75	MALE	NOT HISPANIC OR LATINO	WHITE	NO	NA	NO	No	NO	negative	NO	NA	NA	2012	Fundus/Body	CIN	NA	NA	9	NA	NA	G3	Intestinal	Tubular	C16.1	8211-03-01	15	6	R0	III	M0	N2	T3	546	7	2020-03-14	NO	NO	NA	NO	TUMOR FREE	Recurred/Progressed
TCGA-D7-8576	stad_tcga_pan_can_atlas_2018_clinical_data	STAD-US	TCGA-D7-8576	NA	NO	YES	YES	54	FEMALE	NOT HISPANIC OR LATINO	WHITE	NO	NA	NO	No	NO	negative	NO	NA	NA	2012	Antrum/Distal	CIN	NA	NA	14	NA	NA	G3	Intestinal	Tubular	C16.3	8211-03-01	15	15	R0	III	M0	N3a	T3	440	98	2020-07-06	NO	NO	NA	NO	TUMOR FREE	Recurred/Progressed
TCGA-D7-8578	stad_tcga_pan_can_atlas_2018_clinical_data	STAD-US	TCGA-D7-8578	NA	NO	YES	YES	72	MALE	NOT HISPANIC OR LATINO	WHITE	NO	NA	NO	No	NO	negative	NO	NA	NA	2012	Antrum/Distal	CIN	NA	NA	12	NA	NA	G2	NA	NA	C16.3	8140-03-01	3	0	R0	I	M0	N0	T2	NA	634	14.82	NO	NO	NA	NO	TUMOR FREE	Recurred/Progressed
TCGA-D7-8579	stad_tcga_pan_can_atlas_2018_clinical_data	STAD-US	TCGA-D7-8579	NA	NO	YES	YES	66	FEMALE	NOT HISPANIC OR LATINO	WHITE	NO	NA	NO	No	NO	negative	NO	NA	NA	2012	Antrum/Distal	GS	NA	NA	2	NA	NA	G2	Intestinal	NA	C16.3	8144-03-01	14	4	R0	II	M0	N2	T2	NA	627	20.89	NO	NO	NA	YES	TUMOR FREE	DiseaseFree
TCGA-D7-A4YT	stad_tcga_pan_can_atlas_2018_clinical_data	STAD-US	TCGA-D7-A4YT	NA	NO	YES	NO	56	MALE	NOT HISPANIC OR LATINO	WHITE	NO	NA	NO	No	NO	negative	NO	NA	140	2012	Cardia/Proximal	CIN	NA	NA	3	NA	NA	G2	Intestinal	Tubular	C16.0	8211-03-01	14	14	R0	III	M0	N3a	T2	NA	428	14.26	NO	NO	NA	NO	TUMOR FREE	DiseaseFree
TCGA-D7-A4YU	stad_tcga_pan_can_atlas_2018_clinical_data	STAD-US	TCGA-D7-A4YU	NA	NO	YES	YES	73	MALE	NOT HISPANIC OR LATINO	WHITE	NO	NA	NO	No	NO	negative	NO	NA	220	2012	Fundus/Body	CIN	NA	NA	29	NA	NA	G3	Intestinal	Tubular	C16.1	8211-03-01	25	25	R0	III	M0	N3a	T3	NA	493	16.43	YES	NO	NA	NO	TUMOR FREE	DiseaseFree
TCGA-D7-A4YV	stad_tcga_pan_can_atlas_2018_clinical_data	STAD-US	TCGA-D7-A4YV	NA	NO	YES	NO	69	FEMALE	NOT HISPANIC OR LATINO	WHITE	YES	1	NO	No	NO	negative	NO	NA	210	2012	Antrum/Distal	MSI	MSI	NA	6	NA	NA	G3	Intestinal	Tubular	C16.3	8211-03-01	8	2	R0	II	M0	N1	T3	177	180	NA	NO	NO	NA	NO	TUMOR FREE	NA
TCGA-D7-A4YX	stad_tcga_pan_can_atlas_2018_clinical_data	STAD-US	TCGA-D7-A4YX	NA	NO	YES	YES	63	MALE	NOT HISPANIC OR LATINO	WHITE	NO	NA	NO	No	NO	negative	NO	NA	300	2012	Fundus/Body	EBV	NA	positive	7	NA	NA	G3	NA	NA	C16.1	8140-03-01	19	1	R0	II	M0	N1	T3	NA	1092	36.4	NO	NO	NA	NO	TUMOR FREE	DiseaseFree
TCGA-D7-A4YY	stad_tcga_pan_can_atlas_2018_clinical_data	STAD-US	TCGA-D7-A4YY	NA	NO	YES	NO	61	MALE	NOT HISPANIC OR LATINO	WHITE	NO	NA	NO	No	NO	negative	NO	NA	160	2012	Antrum/Distal	MSI	MSI	NA	2	NA	NA	G3	NA	NA	C16.3	8140-03-01	22	7	R0	III	M0	N3a	T3	NA	413	13.76	YES	NO	NA	YES	TUMOR FREE	DiseaseFree
TCGA-D7-A4Z0	stad_tcga_pan_can_atlas_2018_clinical_data	STAD-US	TCGA-D7-A4Z0	NA	NO	YES	YES	60	FEMALE	NOT HISPANIC OR LATINO	WHITE	NO	NA	NO	No	NA	negative	NO	NA	130	2012	Antrum/Distal	GS	NA	NA	4	NA	NA	G3	Intestinal	Mucinous	C16.3	8480-03-01	10	3	R0	II	M0	N2	T2	NA	443	14.75	YES	NO	NA	YES	TUMOR FREE	DiseaseFree
TCGA-D7-A6ET	stad_tcga_pan_can_atlas_2018_clinical_data	STAD-US	TCGA-D7-A6ET	NA	NO	YES	NO	76	MALE	NOT HISPANIC OR LATINO	WHITE	NO	NA	NO	No	NO	negative	NO	NA	330	2012	Fundus/Body	NA	NA	NA	0	NA	NA	G2	Intestinal	Tubular	C16.1	8211-03-01	34	7	R0	III	M0	N3a	T3	NA	792	25.53	NO	NO	NA	NO	TUMOR FREE	Recurred/Progressed
TCGA-D7-A6EV	stad_tcga_pan_can_atlas_2018_clinical_data	STAD-US	TCGA-D7-A6EV	NA	NO	YES	YES	71	FEMALE	NOT HISPANIC OR LATINO	WHITE	NO	NA	NO	No	NO	negative	NO	NA	400	2013	Antrum/Distal	CIN	NA	NA	22	NA	NA	G3	NA	NA	C16.3	8140-03-01	17	3	R0	II	M0	N2	T2	NA	342	11.24	NO	NO	NA	NO	TUMOR FREE	DiseaseFree
TCGA-D7-A6EX	stad_tcga_pan_can_atlas_2018_clinical_data	STAD-US	TCGA-D7-A6EX	NA	NO	YES	YES	72	FEMALE	NOT HISPANIC OR LATINO	WHITE	NO	NA	NO	No	NO	negative	NO	NA	120	2013	Antrum/Distal	CIN	NA	NA	25	NA	NA	G3	Intestinal	Tubular	C16.3	8211-03-01	10	4	R0	III	M0	N2	T3	NA	344	2020-03-11	NO	NO	NA	NO	TUMOR FREE	DiseaseFree
TCGA-D7-A6EY	stad_tcga_pan_can_atlas_2018_clinical_data	STAD-US	TCGA-D7-A6EY	NA	NO	YES	YES	72	FEMALE	NOT HISPANIC OR LATINO	WHITE	NO	NA	NO	No	NO	negative	NO	NA	220	2013	Antrum/Distal	MSI	MSI	NA	2	NA	NA	G3	Intestinal	Tubular	C16.3	8211-03-01	18	13	R0	III	M0	N3a	T3	348	NA	NA	NO	NO	NA	NO	WITH TUMOR	NA
TCGA-D7-A6EZ	stad_tcga_pan_can_atlas_2018_clinical_data	STAD-US	TCGA-D7-A6EZ	NA	NO	YES	YES	66	MALE	NOT HISPANIC OR LATINO	WHITE	NO	NA	NO	No	NO	negative	NO	NA	300	2013	Fundus/Body	EBV	NA	positive	3	NA	NA	G3	Intestinal	NA	C16.1	8144-03-01	17	3	R0	III	M0	N2	T3	609	297	NA	NO	NO	NA	NO	TUMOR FREE	NA
TCGA-D7-A6F0	stad_tcga_pan_can_atlas_2018_clinical_data	STAD-US	TCGA-D7-A6F0	NA	NO	YES	YES	79	FEMALE	NOT HISPANIC OR LATINO	WHITE	NO	NA	NO	No	NO	negative	NO	NA	250	2013	Cardia/Proximal	CIN	NA	NA	20	NA	NA	G3	Intestinal	NA	C16.0	8144-03-01	17	0	R0	I	M0	N0	T2	NA	668	22.27	NO	NO	NA	NO	TUMOR FREE	DiseaseFree
TCGA-D7-A6F2	stad_tcga_pan_can_atlas_2018_clinical_data	STAD-US	TCGA-D7-A6F2	NA	NO	YES	YES	62	MALE	NOT HISPANIC OR LATINO	WHITE	NO	NA	NO	NA	NO	NA	NO	NA	70	2012	Fundus/Body	CIN	NA	NA	23	NA	NA	G3	Intestinal	Tubular	C16.1	8211-03-01	10	0	R0	I	M0	N0	T2	NA	476	15.64	NO	NO	NA	NO	TUMOR FREE	DiseaseFree
TCGA-D7-A747	stad_tcga_pan_can_atlas_2018_clinical_data	STAD-US	TCGA-D7-A747	NA	NO	YES	YES	57	MALE	NOT HISPANIC OR LATINO	WHITE	NO	NA	NO	NA	NO	NA	NO	NA	130	2013	Antrum/Distal	CIN	NA	NA	10	NA	NA	G3	Diffuse	NA	C16.3	8145-03-01	8	0	R0	II	M0	N1	T3	255	NA	NA	YES	NO	NA	NO	WITH TUMOR	NA
TCGA-D7-A748	stad_tcga_pan_can_atlas_2018_clinical_data	STAD-US	TCGA-D7-A748	NA	NO	YES	YES	41	FEMALE	NOT HISPANIC OR LATINO	WHITE	NO	NA	NO	NA	NA	NA	NA	NA	320	2013	Fundus/Body	GS	NA	NA	2	NA	NA	G3	Diffuse	NA	C16.1	8145-03-01	16	12	R0	IV	M1	N3	T4a	132	NA	3.25	YES	NO	NA	YES	WITH TUMOR	Recurred/Progressed
TCGA-D7-A74A	stad_tcga_pan_can_atlas_2018_clinical_data	STAD-US	TCGA-D7-A74A	NA	NO	YES	YES	61	FEMALE	NOT HISPANIC OR LATINO	WHITE	NO	NA	NO	No	NO	negative	NO	NA	30	2013	Cardia/Proximal	CIN	NA	NA	23	NA	NA	G2	Intestinal	Tubular	C16.0	8144-03-01	11	4	R0	III	M0	N2	T3	NA	598	19.94	NO	NO	NA	NO	TUMOR FREE	DiseaseFree
TCGA-D7-A74B	stad_tcga_pan_can_atlas_2018_clinical_data	STAD-US	TCGA-D7-A74B	NA	NO	YES	NO	52	FEMALE	NOT HISPANIC OR LATINO	WHITE	NO	NA	NO	No	NO	negative	NO	NA	70	2013	Fundus/Body	NA	NA	NA	NA	NA	NA	G3	Diffuse	NA	C16.1	8145-03-01	22	13	R0	III	M0	N3	T3	217	NA	5.72	NO	NO	NA	NO	WITH TUMOR	Recurred/Progressed
TCGA-EQ-5647	stad_tcga_pan_can_atlas_2018_clinical_data	STAD-US	TCGA-EQ-5647	NA	NO	YES	NO	86	FEMALE	NOT HISPANIC OR LATINO	WHITE	NO	NA	NO	No	NO	negative	YES	Proton Pump Inhibitors	NA	2010	Antrum/Distal	NA	NA	NA	22	NA	NA	G2	NA	NA	C16.3	8140-03-01	10	8	R2	IV	M1	N3	T4	19	NA	NA	NA	NO	NA	NO	WITH TUMOR	NA
TCGA-EQ-8122	stad_tcga_pan_can_atlas_2018_clinical_data	STAD-US	TCGA-EQ-8122	NA	NO	YES	YES	71	FEMALE	NOT HISPANIC OR LATINO	WHITE	NA	NA	NO	NA	NA	NA	NA	NA	NA	2011	Antrum/Distal	CIN	NA	NA	23	NA	NA	G3	Intestinal	NA	C16.3	8144-03-01	19	2	NA	III	MX	N1	T3	239	237	NA	YES	NO	NA	YES	NA	NA
TCGA-EQ-A4SO	stad_tcga_pan_can_atlas_2018_clinical_data	STAD-US	TCGA-EQ-A4SO	NA	NO	YES	NO	70	MALE	NOT HISPANIC OR LATINO	WHITE	NO	NA	YES	No	YES	negative	YES	Proton Pump Inhibitors	800	2012	Antrum/Distal	CIN	NA	NA	7	NA	NA	G2	NA	NA	C16.3	8144-03-01	20	1	R0	III	MX	N1	T4b	NA	487	16.23	YES	NO	NA	YES	TUMOR FREE	DiseaseFree
TCGA-F1-6177	stad_tcga_pan_can_atlas_2018_clinical_data	STAD-US	TCGA-F1-6177	NA	NO	YES	YES	90	MALE	NOT HISPANIC OR LATINO	BLACK	NO	NA	YES	No	NO	negative	NO	NA	NA	2009	Antrum/Distal	MSI	MSI	NA	4	NA	NA	G2	NA	NA	C16.3	8140-03-01	7	2	R0	I	MX	N1	T1b	NA	200	NA	NA	NO	NA	NO	TUMOR FREE	NA
TCGA-F1-6874	stad_tcga_pan_can_atlas_2018_clinical_data	STAD-US	TCGA-F1-6874	NA	NO	YES	YES	79	MALE	NOT HISPANIC OR LATINO	WHITE	NO	NA	NO	No	NO	negative	NO	NA	NA	2011	Cardia/Proximal	MSI	MSI	NA	4	NA	NA	G3	Intestinal	NA	C16.0	8144-03-01	38	0	R0	I	M0	N0	T2	NA	434	14.45	NA	NO	NA	NO	TUMOR FREE	DiseaseFree
TCGA-F1-6875	stad_tcga_pan_can_atlas_2018_clinical_data	STAD-US	TCGA-F1-6875	NA	NO	YES	YES	79	MALE	NOT HISPANIC OR LATINO	BLACK	NA	NA	NO	NA	NA	NA	NA	NA	NA	1996	Antrum/Distal	CIN	NA	NA	25	NA	NA	G2	NA	NA	C16.3	8140-03-01	17	0	R0	I	M0	N0	T2	2197	NA	NA	NA	NO	NA	NO	TUMOR FREE	NA
TCGA-F1-A448	stad_tcga_pan_can_atlas_2018_clinical_data	STAD-US	TCGA-F1-A448	NA	NO	YES	YES	70	MALE	HISPANIC OR LATINO	WHITE	NO	NA	NO	No	NO	negative	NO	NA	460	2012	Antrum/Distal	MSI	MSI	NA	4	NA	NA	G3	Intestinal	Mucinous	C16.3	8480-03-01	61	18	R0	III	M0	N3b	T3	NA	638	21.25	YES	NO	NA	YES	TUMOR FREE	DiseaseFree
TCGA-F1-A72C	stad_tcga_pan_can_atlas_2018_clinical_data	STAD-US	TCGA-F1-A72C	NA	NO	YES	YES	68	MALE	NOT HISPANIC OR LATINO	ASIAN	YES	1	NO	No	NO	negative	NO	NA	220	2013	Antrum/Distal	CIN	NA	NA	15	NA	NA	G2	Intestinal	NA	C16.9	8144-03-01	13	0	R0	II	M0	N0	T3	NA	341	11.27	YES	NO	NA	NO	TUMOR FREE	Recurred/Progressed
TCGA-FP-7735	stad_tcga_pan_can_atlas_2018_clinical_data	STAD-US	TCGA-FP-7735	NA	NO	YES	YES	77	MALE	NOT HISPANIC OR LATINO	BLACK	NA	NA	NO	NA	YES	NA	YES	Proton Pump Inhibitors	NA	2011	Fundus/Body	CIN	NA	NA	NA	NA	NA	G2	NA	NA	C16.0	8140-03-01	18	0	R0	I	MX	N0	T2	104	12	NA	NA	NO	NA	NO	TUMOR FREE	NA
TCGA-FP-7829	stad_tcga_pan_can_atlas_2018_clinical_data	STAD-US	TCGA-FP-7829	NA	NO	YES	YES	69	MALE	NOT HISPANIC OR LATINO	WHITE	NA	NA	NO	NA	NA	NA	NA	NA	NA	2011	Gastroesophageal Junction	CIN	NA	NA	16	NA	NA	G2	Intestinal	Mucinous	C16.0	8480-03-01	17	2	R0	II	M0	N1	T3	NA	585	19.51	NA	NO	NA	YES	TUMOR FREE	DiseaseFree
TCGA-FP-7916	stad_tcga_pan_can_atlas_2018_clinical_data	STAD-US	TCGA-FP-7916	NA	NO	YES	YES	77	MALE	NOT HISPANIC OR LATINO	ASIAN	NA	NA	NO	NA	NA	NA	NA	NA	NA	2011	Antrum/Distal	EBV	NA	positive	21	NA	NA	G3	Diffuse	NA	C16.3	8145-03-01	20	10	NA	III	MX	N3a	T4a	422	92	NA	NA	NO	NA	NO	WITH TUMOR	NA
TCGA-FP-7998	stad_tcga_pan_can_atlas_2018_clinical_data	STAD-US	TCGA-FP-7998	NA	NO	YES	YES	77	MALE	HISPANIC OR LATINO	WHITE	NA	NA	NO	NA	NA	NA	NA	NA	NA	2011	Fundus/Body	EBV	NA	positive	6	NA	NA	G3	Diffuse	NA	C16.2	8145-03-01	30	14	R0	III	MX	N3a	T4a	NA	668	22.27	NA	NO	NA	NO	NA	DiseaseFree
TCGA-FP-8099	stad_tcga_pan_can_atlas_2018_clinical_data	STAD-US	TCGA-FP-8099	NA	NO	YES	YES	79	MALE	NOT HISPANIC OR LATINO	WHITE	NA	NA	NO	NA	NA	NA	NA	NA	NA	2011	Gastroesophageal Junction	CIN	NA	NA	19	NA	NA	G2	NA	NA	C16.0	8140-03-01	13	0	R0	II	MX	N0	T3	NA	512	2020-05-17	NA	NO	NA	NO	NA	DiseaseFree
TCGA-FP-8209	stad_tcga_pan_can_atlas_2018_clinical_data	STAD-US	TCGA-FP-8209	NA	NO	YES	YES	49	MALE	NOT HISPANIC OR LATINO	WHITE	NO	NA	NO	NA	YES	NA	YES	Proton Pump Inhibitors	NA	2005	Antrum/Distal	GS	NA	NA	NA	NA	NA	G3	Diffuse	NA	C16.3	8145-03-01	5	0	R0	I	M0	N0	T2a	1811	NA	55.06	YES	NO	NA	YES	WITH TUMOR	Recurred/Progressed
TCGA-FP-8210	stad_tcga_pan_can_atlas_2018_clinical_data	STAD-US	TCGA-FP-8210	NA	NO	YES	YES	48	MALE	NOT HISPANIC OR LATINO	ASIAN	NO	NA	NO	NA	YES	NA	YES	Proton Pump Inhibitors	NA	2006	Antrum/Distal	GS	NA	NA	0	NA	NA	G3	Diffuse	NA	C16.3	8145-03-01	23	3	NA	II	M0	N1	T3	153	NA	NA	YES	NO	NA	YES	WITH TUMOR	NA
TCGA-FP-8211	stad_tcga_pan_can_atlas_2018_clinical_data	STAD-US	TCGA-FP-8211	NA	NO	YES	YES	62	MALE	NOT HISPANIC OR LATINO	WHITE	NA	NA	NO	NA	NA	NA	NA	NA	NA	2011	Cardia/Proximal	CIN	NA	NA	5	NA	NA	G2	NA	NA	C16.0	8140-03-01	7	2	R1	III	MX	N1	T3	NA	407	13.57	NA	NO	NA	YES	WITH TUMOR	DiseaseFree
TCGA-FP-8631	stad_tcga_pan_can_atlas_2018_clinical_data	STAD-US	TCGA-FP-8631	NA	NO	YES	YES	68	MALE	NOT HISPANIC OR LATINO	WHITE	NA	NA	NO	NA	NA	NA	NA	NA	NA	2012	Gastroesophageal Junction	CIN	NA	NA	20	NA	NA	G2	Intestinal	NA	C16.0	8144-03-01	25	6	R0	II	MX	N2	T3	NA	17	0.56	NA	NO	NA	NA	TUMOR FREE	DiseaseFree
TCGA-FP-A4BE	stad_tcga_pan_can_atlas_2018_clinical_data	STAD-US	TCGA-FP-A4BE	NA	NO	YES	NO	55	MALE	NOT HISPANIC OR LATINO	BLACK	NO	NA	NO	NA	YES	NA	YES	Antacids	80	2012	Fundus/Body	NA	NA	NA	NA	NA	NA	G3	NA	NA	C16.1	8140-03-01	27	0	R0	II	M0	N0	T3	NA	332	2020-07-11	NA	NO	NA	YES	TUMOR FREE	DiseaseFree
TCGA-FP-A4BF	stad_tcga_pan_can_atlas_2018_clinical_data	STAD-US	TCGA-FP-A4BF	NA	NO	YES	YES	68	MALE	NOT HISPANIC OR LATINO	WHITE	NA	NA	NO	NA	NA	NA	NA	NA	60	2011	Gastroesophageal Junction	CIN	NA	NA	21	NA	NA	G3	NA	Signet Ring	C16.0	8490-03-01	15	5	R1	III	M0	N2	T3	166	47	5.22	NA	NO	NA	NO	WITH TUMOR	Recurred/Progressed
TCGA-FP-A8CX	stad_tcga_pan_can_atlas_2018_clinical_data	STAD-US	TCGA-FP-A8CX	NA	NO	YES	YES	60	MALE	NOT HISPANIC OR LATINO	WHITE	NO	NA	YES	No	YES	negative	YES	Proton Pump Inhibitors	40	2013	Fundus/Body	CIN	NA	NA	18	NA	NA	G3	NA	Signet Ring	C16.2	8490-03-01	25	15	R0	III	MX	N3a	T4b	NA	7	0.23	NA	NO	NA	NA	TUMOR FREE	DiseaseFree
TCGA-FP-A9TM	stad_tcga_pan_can_atlas_2018_clinical_data	STAD-US	TCGA-FP-A9TM	NA	NO	YES	YES	77	MALE	NOT HISPANIC OR LATINO	WHITE	NO	NA	NO	No	YES	negative	YES	Proton Pump Inhibitors	60	2013	Gastroesophageal Junction	CIN	NA	NA	12	NA	NA	G2	NA	NA	C16.0	8140-03-01	26	2	R0	I	M0	N1	T1b	NA	189	6.21	YES	NO	NA	YES	TUMOR FREE	DiseaseFree
TCGA-HF-7131	stad_tcga_clinical_data	STAD-US	TCGA-HF-7131	NA	NO	YES	YES	NA	FEMALE	NA	NA	NO	0	YES	NA	NA	NA	NA	NA	NA	2007	Gastroesophageal Junction	NA	NA	NA	NA	NA	NA	G2	NA	NA	C16.9	8140-03-01	NA	0	R0	I	MX	N0	T2b	NA	NA	NA	NA	NO	NA	NA	TUMOR FREE	DiseaseFree
TCGA-HF-7132	stad_tcga_pan_can_atlas_2018_clinical_data	STAD-US	TCGA-HF-7132	NA	NO	YES	YES	NA	MALE	NA	NA	NO	0	NO	No	NO	NA	NO	NA	NA	2006	Antrum/Distal	MSI	MSI	NA	5	NA	NA	G2	Intestinal	Mucinous	C16.3	8480-03-01	8	2	R0	II	M0	N1	T2b	NA	2317	77.23	NA	NO	NA	YES	TUMOR FREE	DiseaseFree
TCGA-HF-7133	stad_tcga_pan_can_atlas_2018_clinical_data	STAD-US	TCGA-HF-7133	NA	NO	YES	YES	NA	FEMALE	NA	NA	NA	NA	NO	No	NO	negative	YES	Proton Pump Inhibitors	NA	2007	Gastroesophageal Junction	CIN	NA	NA	10	NA	NA	G2	Intestinal	Mucinous	C16.9	8480-03-01	53	16	R1	III	M0	N3	T2b	NA	1890	63.01	NA	NO	NA	YES	TUMOR FREE	DiseaseFree
TCGA-HF-7134	stad_tcga_pan_can_atlas_2018_clinical_data	STAD-US	TCGA-HF-7134	NA	NO	YES	YES	NA	MALE	NA	NA	NO	0	NO	No	NO	negative	NO	NA	NA	2008	Fundus/Body	NA	NA	NA	10	NA	NA	G2	Intestinal	NA	C16.2	8144-03-01	25	0	R0	I	M0	N0	T1	NA	1565	52.17	NA	NO	NA	NO	TUMOR FREE	DiseaseFree
TCGA-HF-7136	stad_tcga_pan_can_atlas_2018_clinical_data	STAD-US	TCGA-HF-7136	NA	NO	YES	NO	NA	MALE	NA	NA	NO	NA	NO	No	NO	NA	NO	NA	NA	2008	Gastroesophageal Junction	CIN	NA	NA	17	NA	NA	G2	NA	NA	C16.0	8140-03-01	12	2	R1	II	M0	N1	T3	NA	NA	NA	NA	NO	NA	YES	WITH TUMOR	DiseaseFree
TCGA-HF-A5NB	stad_tcga_pan_can_atlas_2018_clinical_data	STAD-US	TCGA-HF-A5NB	NA	NO	YES	YES	75	FEMALE	NA	NA	NO	NA	NO	No	NO	negative	NO	NA	280	NA	Antrum/Distal	MSI	MSI	NA	2	NA	NA	G3	Intestinal	Mucinous	C16.3	8480-03-01	26	11	R1	III	M0	N3a	T4a	NA	915	30.49	YES	NO	NA	YES	TUMOR FREE	DiseaseFree
TCGA-HJ-7597	stad_tcga_pan_can_atlas_2018_clinical_data	STAD-US	TCGA-HJ-7597	NA	NO	YES	YES	71	FEMALE	NOT HISPANIC OR LATINO	WHITE	NO	0	NO	Yes	YES	negative	YES	Proton Pump Inhibitors|Antacids	NA	2005	Fundus/Body	NA	NA	NA	9	NA	NA	G3	NA	Signet Ring	C16.2	8490-03-01	37	0	R0	I	MX	N0	T2b	805	NA	2020-12-26	NO	NO	NA	NO	WITH TUMOR	Recurred/Progressed
TCGA-HU-8238	stad_tcga_pan_can_atlas_2018_clinical_data	STAD-US	TCGA-HU-8238	NA	NO	YES	YES	56	MALE	NOT HISPANIC OR LATINO	ASIAN	NO	NA	NO	Yes	NA	NA	NA	NA	NA	2011	Antrum/Distal	NA	NA	NA	15	NA	NA	G2	Intestinal	Tubular	C16.3	8211-03-01	46	1	R0	II	M0	N2	T3	NA	46	1.51	YES	NO	NA	NO	TUMOR FREE	DiseaseFree
TCGA-HU-8243	stad_tcga_pan_can_atlas_2018_clinical_data	STAD-US	TCGA-HU-8243	NA	NO	YES	NO	66	MALE	NOT HISPANIC OR LATINO	ASIAN	NO	NA	NO	No	YES	negative	NA	NA	NA	2011	Fundus/Body	NA	NA	NA	16	NA	NA	G2	Intestinal	Tubular	C16.2	8211-03-01	81	57	R0	III	M0	N3b	T4a	180	NA	4.34	YES	NO	NA	NO	WITH TUMOR	Recurred/Progressed
TCGA-HU-8244	stad_tcga_pan_can_atlas_2018_clinical_data	STAD-US	TCGA-HU-8244	NA	NO	YES	YES	77	FEMALE	NOT HISPANIC OR LATINO	ASIAN	NO	NA	NO	No	YES	negative	NA	NA	NA	2011	Fundus/Body	NA	NA	NA	6	NA	NA	G1	Intestinal	Tubular	C16.2	8211-03-01	32	0	R0	I	M0	N0	T1a	NA	731	24.38	NO	NO	NA	NO	TUMOR FREE	DiseaseFree
TCGA-HU-8245	stad_tcga_pan_can_atlas_2018_clinical_data	STAD-US	TCGA-HU-8245	NA	NO	YES	NO	72	MALE	NOT HISPANIC OR LATINO	ASIAN	NO	NA	NO	No	YES	negative	NA	NA	NA	2011	Fundus/Body	NA	NA	NA	16	NA	NA	G3	Intestinal	Papillary	C16.2	8260-03-01	60	0	R0	II	M0	N0	T3	NA	544	18.13	NO	NO	NA	NO	TUMOR FREE	DiseaseFree
TCGA-HU-8249	stad_tcga_pan_can_atlas_2018_clinical_data	STAD-US	TCGA-HU-8249	NA	NO	YES	YES	76	MALE	NOT HISPANIC OR LATINO	ASIAN	NO	NA	NO	No	YES	negative	NA	NA	NA	2011	Fundus/Body	CIN	NA	NA	19	NA	NA	G2	Intestinal	Tubular	C16.2	8211-03-01	99	5	R0	III	M0	N2	T3	NA	868	28.94	YES	NO	NA	NO	TUMOR FREE	DiseaseFree
TCGA-HU-8602	stad_tcga_pan_can_atlas_2018_clinical_data	STAD-US	TCGA-HU-8602	NA	NO	YES	YES	58	FEMALE	NOT HISPANIC OR LATINO	ASIAN	YES	1	NO	No	YES	negative	NA	NA	NA	2011	Antrum/Distal	MSI	MSI	NA	4	NA	NA	G3	Diffuse	NA	C16.3	8145-03-01	61	0	R0	II	M0	N0	T4a	NA	669	22.31	YES	NO	NA	NO	TUMOR FREE	DiseaseFree
TCGA-HU-8604	stad_tcga_pan_can_atlas_2018_clinical_data	STAD-US	TCGA-HU-8604	NA	NO	YES	YES	82	FEMALE	NOT HISPANIC OR LATINO	ASIAN	NO	NA	NO	No	YES	negative	NA	NA	NA	2011	Antrum/Distal	CIN	NA	NA	18	NA	NA	G2	Intestinal	Tubular	C16.3	8211-03-01	27	0	R0	II	M0	N0	T3	NA	684	2020-08-22	YES	NO	NA	NO	TUMOR FREE	DiseaseFree
TCGA-HU-8608	stad_tcga_pan_can_atlas_2018_clinical_data	STAD-US	TCGA-HU-8608	NA	NO	YES	YES	70	MALE	NOT HISPANIC OR LATINO	ASIAN	NO	NA	NO	No	YES	negative	NA	NA	NA	2012	Fundus/Body	EBV	NA	positive	3	NA	NA	G3	Diffuse	NA	C16.2	8145-03-01	64	4	R0	III	M0	N2	T4a	NA	632	2020-01-09	YES	NO	NA	YES	WITH TUMOR	Recurred/Progressed
TCGA-HU-8610	stad_tcga_pan_can_atlas_2018_clinical_data	STAD-US	TCGA-HU-8610	NA	NO	YES	YES	75	MALE	NOT HISPANIC OR LATINO	ASIAN	NO	NA	NO	No	NA	negative	NA	NA	NA	2012	Fundus/Body	GS	NA	NA	10	NA	NA	G2	Intestinal	NA	C16.2	8211-03-01	79	0	R0	I	M0	N0	T1b	NA	23	0.76	NO	NO	NA	NO	TUMOR FREE	DiseaseFree
TCGA-HU-A4G2	stad_tcga_pan_can_atlas_2018_clinical_data	STAD-US	TCGA-HU-A4G2	NA	NO	YES	YES	45	MALE	NOT HISPANIC OR LATINO	ASIAN	NO	NA	NO	No	YES	positive	NA	NA	40	2011	Antrum/Distal	EBV	NA	positive	10	NA	NA	G3	Diffuse	NA	C16.3	8145-03-01	63	2	R0	II	M0	N1	T3	NA	739	24.28	YES	NO	NA	NO	TUMOR FREE	DiseaseFree
TCGA-HU-A4G3	stad_tcga_pan_can_atlas_2018_clinical_data	STAD-US	TCGA-HU-A4G3	NA	NO	YES	YES	54	MALE	NOT HISPANIC OR LATINO	ASIAN	NO	NA	NO	No	NA	negative	NA	NA	60	2011	Antrum/Distal	GS	NA	NA	NA	NA	NA	G2	Intestinal	Tubular	C16.3	8211-03-01	53	5	R0	II	M0	N2	T2	NA	170	5.58	YES	NO	NA	NO	TUMOR FREE	DiseaseFree
TCGA-HU-A4G6	stad_tcga_pan_can_atlas_2018_clinical_data	STAD-US	TCGA-HU-A4G6	NA	NO	YES	NO	74	MALE	NOT HISPANIC OR LATINO	ASIAN	NO	NA	NO	No	YES	negative	NO	NA	40	2011	Cardia/Proximal	EBV	NA	positive	15	NA	NA	G3	Intestinal	Papillary	C16.0	8260-03-01	53	0	R0	I	M0	N0	T1b	NA	727	24.24	NO	NO	NA	NO	TUMOR FREE	DiseaseFree
TCGA-HU-A4G8	stad_tcga_pan_can_atlas_2018_clinical_data	STAD-US	TCGA-HU-A4G8	NA	NO	YES	YES	71	FEMALE	NOT HISPANIC OR LATINO	ASIAN	NO	NA	NO	No	YES	negative	NA	NA	60	2011	Antrum/Distal	MSI	MSI	NA	4	NA	NA	G3	Diffuse	NA	C16.3	8145-03-01	64	1	NA	II	M0	N1	T3	NA	680	22.67	YES	NO	NA	NO	TUMOR FREE	DiseaseFree
TCGA-HU-A4G9	stad_tcga_pan_can_atlas_2018_clinical_data	STAD-US	TCGA-HU-A4G9	NA	NO	YES	YES	67	FEMALE	NOT HISPANIC OR LATINO	ASIAN	NO	NA	NO	No	NA	negative	NA	NA	60	2011	Fundus/Body	MSI	MSI	NA	6	NA	NA	G2	Intestinal	Tubular	C16.2	8211-03-01	42	0	R0	I	M0	N0	T1a	NA	725	24.18	NO	NO	NA	NO	TUMOR FREE	DiseaseFree
TCGA-HU-A4GC	stad_tcga_pan_can_atlas_2018_clinical_data	STAD-US	TCGA-HU-A4GC	NA	NO	YES	YES	74	MALE	NOT HISPANIC OR LATINO	ASIAN	NO	NA	NO	No	NA	negative	NA	NA	40	2011	Antrum/Distal	CIN	NA	NA	13	NA	NA	G3	Diffuse	NA	C16.3	8145-03-01	29	3	R0	III	M0	N2	T4a	NA	99	3.25	NO	NO	NA	NO	TUMOR FREE	DiseaseFree
TCGA-HU-A4GD	stad_tcga_pan_can_atlas_2018_clinical_data	STAD-US	TCGA-HU-A4GD	NA	NO	YES	YES	56	MALE	NOT HISPANIC OR LATINO	ASIAN	NO	NA	NO	No	NA	negative	NA	NA	80	2011	Antrum/Distal	CIN	NA	NA	11	NA	NA	G3	Intestinal	Tubular	C16.3	8211-03-01	40	1	R0	II	M0	N1	T3	NA	682	2020-11-13	YES	NO	NA	NO	WITH TUMOR	Recurred/Progressed
TCGA-HU-A4GF	stad_tcga_pan_can_atlas_2018_clinical_data	STAD-US	TCGA-HU-A4GF	NA	NO	YES	YES	69	MALE	NOT HISPANIC OR LATINO	ASIAN	NO	NA	NO	No	NA	NA	NA	NA	170	2011	Antrum/Distal	CIN	NA	NA	21	NA	NA	G2	Intestinal	Tubular	C16.3	8211-03-01	81	0	R0	II	M0	N0	T3	NA	774	25.79	NO	NO	NA	NO	TUMOR FREE	DiseaseFree
TCGA-HU-A4GH	stad_tcga_pan_can_atlas_2018_clinical_data	STAD-US	TCGA-HU-A4GH	NA	NO	YES	YES	75	MALE	NOT HISPANIC OR LATINO	ASIAN	NO	NA	NO	No	NA	negative	NA	NA	40	2011	Fundus/Body	POLE	NA	NA	20	NA	NA	G2	Intestinal	Tubular	C16.2	8211-03-01	39	0	R0	I	M0	N0	T1b	NA	358	11.76	NO	NO	NA	NO	TUMOR FREE	DiseaseFree
TCGA-HU-A4GJ	stad_tcga_pan_can_atlas_2018_clinical_data	STAD-US	TCGA-HU-A4GJ	NA	NO	YES	YES	60	FEMALE	NOT HISPANIC OR LATINO	ASIAN	NO	NA	NO	No	NA	negative	NA	NA	40	2011	Antrum/Distal	NA	NA	NA	NA	NA	NA	G3	Diffuse	NA	C16.3	8145-03-01	51	14	R0	III	M0	N3a	T4	NA	650	17.97	YES	NO	NA	NO	WITH TUMOR	Recurred/Progressed
TCGA-HU-A4GN	stad_tcga_pan_can_atlas_2018_clinical_data	STAD-US	TCGA-HU-A4GN	NA	NO	YES	YES	61	MALE	NOT HISPANIC OR LATINO	ASIAN	NO	NA	NO	Yes	NA	negative	NA	NA	20	2011	Antrum/Distal	MSI	MSI	NA	0	NA	NA	G2	Intestinal	Tubular	C16.3	8211-03-01	47	1	R0	II	M0	N1	T2	NA	899	5.52	YES	NO	NA	NO	TUMOR FREE	Recurred/Progressed
TCGA-HU-A4GP	stad_tcga_pan_can_atlas_2018_clinical_data	STAD-US	TCGA-HU-A4GP	NA	NO	YES	YES	62	FEMALE	NOT HISPANIC OR LATINO	ASIAN	NO	NA	NO	No	NA	NA	NA	NA	40	2011	Antrum/Distal	CIN	NA	NA	9	NA	NA	G2	Diffuse	NA	C16.3	8145-03-01	63	2	R0	II	M0	N1	T2	NA	273	8.97	YES	NO	NA	NO	TUMOR FREE	DiseaseFree
TCGA-HU-A4GQ	stad_tcga_pan_can_atlas_2018_clinical_data	STAD-US	TCGA-HU-A4GQ	NA	NO	YES	YES	71	MALE	NOT HISPANIC OR LATINO	ASIAN	NO	NA	NO	Yes	NA	NA	NA	NA	100	2011	Antrum/Distal	MSI	MSI	NA	6	NA	NA	G2	Intestinal	Tubular	C16.3	8211-03-01	105	4	R0	III	M0	N2	T4b	3	NA	NA	NO	NO	NA	NO	TUMOR FREE	NA
TCGA-HU-A4GT	stad_tcga_pan_can_atlas_2018_clinical_data	STAD-US	TCGA-HU-A4GT	NA	NO	YES	YES	71	FEMALE	NOT HISPANIC OR LATINO	ASIAN	NO	NA	NO	No	NA	NA	NA	NA	140	2011	Antrum/Distal	MSI	MSI	NA	5	NA	NA	G3	Intestinal	Tubular	C16.3	8211-03-01	81	0	R0	II	M0	N0	T3	NA	198	2020-05-06	YES	NO	NA	NO	TUMOR FREE	DiseaseFree
TCGA-HU-A4GU	stad_tcga_pan_can_atlas_2018_clinical_data	STAD-US	TCGA-HU-A4GU	NA	NO	YES	YES	73	MALE	NOT HISPANIC OR LATINO	ASIAN	NO	NA	NO	Yes	NA	negative	NA	NA	110	2011	Antrum/Distal	MSI	MSI	NA	15	NA	NA	G3	Diffuse	NA	C16.3	8145-03-01	48	2	R0	II	M0	N1	T3	NA	197	6.57	NO	NO	NA	NO	TUMOR FREE	DiseaseFree
TCGA-HU-A4GX	stad_tcga_pan_can_atlas_2018_clinical_data	STAD-US	TCGA-HU-A4GX	NA	NO	YES	YES	70	FEMALE	NOT HISPANIC OR LATINO	ASIAN	NO	NA	NO	No	NA	negative	NA	NA	340	2012	Antrum/Distal	MSI	MSI	NA	6	NA	NA	G3	Diffuse	NA	C16.3	8145-03-01	71	6	R0	III	M0	N2	T4b	NA	607	20.24	YES	NO	NA	NO	TUMOR FREE	DiseaseFree
TCGA-HU-A4GY	stad_tcga_pan_can_atlas_2018_clinical_data	STAD-US	TCGA-HU-A4GY	NA	NO	YES	YES	76	FEMALE	NOT HISPANIC OR LATINO	ASIAN	NO	NA	NO	Yes	NA	NA	NA	NA	100	2012	Antrum/Distal	CIN	NA	NA	12	NA	NA	G3	Diffuse	NA	C16.3	8145-03-01	62	1	R0	III	M0	N1	T4	NA	8	0.26	NA	NO	NA	NO	TUMOR FREE	DiseaseFree
TCGA-HU-A4H0	stad_tcga_pan_can_atlas_2018_clinical_data	STAD-US	TCGA-HU-A4H0	NA	NO	YES	YES	72	MALE	NOT HISPANIC OR LATINO	ASIAN	NO	NA	NO	No	YES	negative	NA	NA	70	2011	Fundus/Body	EBV	NA	positive	21	NA	NA	G3	Diffuse	NA	C16.2	8145-03-01	89	49	R0	III	M0	N3b	T4a	NA	64	2020-01-02	NO	NO	NA	NO	TUMOR FREE	DiseaseFree
TCGA-HU-A4H2	stad_tcga_pan_can_atlas_2018_clinical_data	STAD-US	TCGA-HU-A4H2	NA	NO	YES	YES	58	FEMALE	NOT HISPANIC OR LATINO	ASIAN	YES	1	NO	No	NO	negative	NO	NA	130	2011	Antrum/Distal	CIN	NA	NA	17	NA	NA	G2	Intestinal	Tubular	C16.3	8211-03-01	65	34	R0	III	M0	N3b	T3	NA	394	12.94	NO	NO	NA	NO	TUMOR FREE	DiseaseFree
TCGA-HU-A4H3	stad_tcga_pan_can_atlas_2018_clinical_data	STAD-US	TCGA-HU-A4H3	NA	NO	YES	YES	56	FEMALE	NOT HISPANIC OR LATINO	ASIAN	NO	NA	NO	No	NO	negative	NO	NA	210	2011	Fundus/Body	MSI	MSI	NA	4	NA	NA	G3	Diffuse	NA	C16.2	8145-03-01	36	16	R0	III	M0	N3b	T4a	NA	869	15.31	YES	NO	NA	NA	WITH TUMOR	Recurred/Progressed
TCGA-HU-A4H4	stad_tcga_pan_can_atlas_2018_clinical_data	STAD-US	TCGA-HU-A4H4	NA	NO	YES	YES	53	FEMALE	NOT HISPANIC OR LATINO	ASIAN	NO	NA	NO	No	NO	negative	NO	NA	190	2011	Antrum/Distal	MSI	MSI	NA	12	NA	NA	G3	Intestinal	Tubular	C16.3	8211-03-01	21	4	R0	II	M0	N2	T2	NA	714	23.82	YES	NO	NA	NO	TUMOR FREE	DiseaseFree
TCGA-HU-A4H5	stad_tcga_pan_can_atlas_2018_clinical_data	STAD-US	TCGA-HU-A4H5	NA	NO	YES	YES	71	MALE	NOT HISPANIC OR LATINO	ASIAN	NO	NA	NO	No	YES	negative	NA	NA	210	2011	Fundus/Body	CIN	NA	NA	10	NA	NA	GX	Intestinal	Papillary	C16.1	8260-03-01	73	0	R0	I	M0	N0	T2	NA	713	23.78	YES	NO	NA	NO	TUMOR FREE	DiseaseFree
TCGA-HU-A4H6	stad_tcga_pan_can_atlas_2018_clinical_data	STAD-US	TCGA-HU-A4H6	NA	NO	YES	YES	72	FEMALE	NOT HISPANIC OR LATINO	ASIAN	NO	NA	NO	No	NO	negative	NA	NA	30	2011	Antrum/Distal	CIN	NA	NA	24	NA	NA	G2	Intestinal	Tubular	C16.3	8211-03-01	86	3	R0	III	M0	N2	T3	NA	635	21.16	YES	NO	NA	NO	WITH TUMOR	DiseaseFree
TCGA-HU-A4H8	stad_tcga_pan_can_atlas_2018_clinical_data	STAD-US	TCGA-HU-A4H8	NA	NO	YES	YES	77	MALE	NOT HISPANIC OR LATINO	ASIAN	NO	NA	NO	Yes	NA	negative	NA	NA	70	2012	Antrum/Distal	MSI	MSI	NA	2	NA	NA	G2	Intestinal	Tubular	C16.3	8211-03-01	62	1	R0	I	M0	N1	T1b	NA	422	11.63	YES	NO	NA	NO	TUMOR FREE	Recurred/Progressed
TCGA-HU-A4HB	stad_tcga_pan_can_atlas_2018_clinical_data	STAD-US	TCGA-HU-A4HB	NA	NO	YES	YES	68	MALE	NOT HISPANIC OR LATINO	ASIAN	NO	NA	NO	No	NA	negative	NA	NA	70	2012	Antrum/Distal	NA	NA	NA	0	NA	NA	G3	Diffuse	NA	C16.3	8145-03-01	43	5	R0	II	M0	N2	T2	470	268	12.81	YES	NO	NA	NO	TUMOR FREE	Recurred/Progressed
TCGA-HU-A4HD	stad_tcga_pan_can_atlas_2018_clinical_data	STAD-US	TCGA-HU-A4HD	NA	NO	YES	YES	73	MALE	NOT HISPANIC OR LATINO	ASIAN	NO	NA	NO	No	NO	negative	NO	NA	180	2010	Antrum/Distal	CIN	NA	NA	22	NA	NA	G2	Intestinal	Tubular	C16.3	8211-03-01	56	3	R0	III	M0	N2	T3	NA	1001	33.38	NO	NO	NA	NO	TUMOR FREE	DiseaseFree
TCGA-IN-7806	stad_tcga_pan_can_atlas_2018_clinical_data	STAD-US	TCGA-IN-7806	NA	NO	YES	YES	50	MALE	NOT HISPANIC OR LATINO	WHITE	NO	0	NO	No	YES	negative	YES	Proton Pump Inhibitors	NA	2011	Gastroesophageal Junction	CIN	NA	NA	11	NA	NA	G3	Diffuse	NA	C16.0	8145-03-01	17	2	R0	II	M0	N1	T3	NA	1090	36.33	NA	NO	NA	NO	TUMOR FREE	DiseaseFree
TCGA-IN-7808	stad_tcga_pan_can_atlas_2018_clinical_data	STAD-US	TCGA-IN-7808	NA	NO	YES	YES	59	MALE	NOT HISPANIC OR LATINO	WHITE	NO	0	NO	No	NO	negative	NO	NA	NA	2011	Gastroesophageal Junction	CIN	NA	NA	31	NA	NA	G3	Diffuse	NA	C16.0	8145-03-01	24	21	NA	IV	M1	N3	T3	105	NA	NA	NA	NO	NA	NO	WITH TUMOR	NA
TCGA-IN-8462	stad_tcga_pan_can_atlas_2018_clinical_data	STAD-US	TCGA-IN-8462	NA	NO	YES	YES	80	MALE	NOT HISPANIC OR LATINO	WHITE	NO	NA	NO	No	NO	negative	NO	NA	NA	2011	Gastroesophageal Junction	CIN	NA	NA	7	NA	NA	G2	NA	NA	C16.0	8140-03-01	6	2	R0	II	M0	N1	T2	NA	564	8.87	NO	NO	NA	NO	WITH TUMOR	Recurred/Progressed
TCGA-IN-8663	stad_tcga_pan_can_atlas_2018_clinical_data	STAD-US	TCGA-IN-8663	NA	NO	YES	YES	68	MALE	NOT HISPANIC OR LATINO	WHITE	NA	NA	NO	Yes	NA	NA	NA	NA	NA	2011	Gastroesophageal Junction	CIN	NA	NA	18	NA	NA	G3	NA	NA	C16.0	8140-03-01	14	9	R0	II	M0	N2	T2	103	NA	NA	NO	NO	NA	NO	TUMOR FREE	NA
TCGA-IN-A6RI	stad_tcga_pan_can_atlas_2018_clinical_data	STAD-US	TCGA-IN-A6RI	NA	NO	YES	YES	45	MALE	NOT HISPANIC OR LATINO	WHITE	NA	NA	NO	Yes	YES	NA	NA	NA	270	2012	Gastroesophageal Junction	CIN	NA	NA	11	NA	NA	G2	NA	NA	C16.0	8140-03-01	13	0	R0	I	M0	N0	T1b	NA	559	18.36	NO	NO	NA	NO	TUMOR FREE	DiseaseFree
TCGA-IN-A6RJ	stad_tcga_pan_can_atlas_2018_clinical_data	STAD-US	TCGA-IN-A6RJ	NA	NO	YES	YES	64	MALE	NOT HISPANIC OR LATINO	WHITE	NO	NA	NO	Yes	YES	negative	YES	H2 Blockers	160	2012	Gastroesophageal Junction	CIN	NA	NA	11	NA	NA	G3	NA	NA	C16.0	8140-03-01	24	0	R0	I	M0	N0	T1b	NA	374	12.45	NO	NO	NA	NO	TUMOR FREE	DiseaseFree
TCGA-IN-A6RL	stad_tcga_pan_can_atlas_2018_clinical_data	STAD-US	TCGA-IN-A6RL	NA	NO	YES	YES	84	MALE	NOT HISPANIC OR LATINO	WHITE	NA	NA	NO	NA	NA	NA	NA	NA	260	2012	Gastroesophageal Junction	POLE	NA	NA	5	NA	NA	G2	NA	NA	C16.0	8140-03-01	29	5	R0	II	M0	N1	T2	400	158	2020-09-10	NO	NO	NA	NO	TUMOR FREE	Recurred/Progressed
TCGA-IN-A6RN	stad_tcga_pan_can_atlas_2018_clinical_data	STAD-US	TCGA-IN-A6RN	NA	NO	YES	YES	72	FEMALE	NOT HISPANIC OR LATINO	WHITE	NA	NA	NO	Yes	YES	NA	NA	NA	150	2012	Gastroesophageal Junction	CIN	NA	NA	5	NA	NA	G2	NA	NA	C16.0	8140-03-01	30	9	R0	II	M0	N2	T1b	NA	585	19.51	NO	NO	NA	NO	TUMOR FREE	DiseaseFree
TCGA-IN-A6RO	stad_tcga_pan_can_atlas_2018_clinical_data	STAD-US	TCGA-IN-A6RO	NA	NO	YES	YES	70	MALE	NOT HISPANIC OR LATINO	ASIAN	NA	NA	NO	NA	NA	NA	NA	NA	150	2012	Gastroesophageal Junction	CIN	NA	NA	13	NA	NA	G2	NA	NA	C16.0	8140-03-01	22	0	R0	I	M0	N0	T1b	NA	NA	2020-06-05	YES	NO	NA	YES	NA	Recurred/Progressed
TCGA-IN-A6RP	stad_tcga_pan_can_atlas_2018_clinical_data	STAD-US	TCGA-IN-A6RP	NA	NO	YES	NO	63	MALE	NOT HISPANIC OR LATINO	WHITE	NA	NA	NO	NA	YES	NA	NA	NA	210	2012	Gastroesophageal Junction	NA	NA	NA	11	NA	NA	G3	NA	NA	C16.0	8140-03-01	28	7	R0	II	M0	N3	T1b	NA	196	4.93	YES	NO	NA	YES	WITH TUMOR	Recurred/Progressed
TCGA-IN-A6RR	stad_tcga_pan_can_atlas_2018_clinical_data	STAD-US	TCGA-IN-A6RR	NA	NO	YES	YES	84	MALE	NOT HISPANIC OR LATINO	WHITE	NA	NA	NO	NA	NA	NA	NA	NA	740	2013	Gastroesophageal Junction	CIN	NA	NA	5	NA	NA	G3	NA	NA	C16.0	8140-03-01	45	9	R0	II	M0	N1	T3	205	NA	NA	YES	NO	NA	NO	TUMOR FREE	NA
TCGA-IN-A6RS	stad_tcga_pan_can_atlas_2018_clinical_data	STAD-US	TCGA-IN-A6RS	NA	NO	YES	YES	76	MALE	NOT HISPANIC OR LATINO	WHITE	NA	NA	NO	NA	NA	NA	NA	NA	220	2013	Gastroesophageal Junction	CIN	NA	NA	10	NA	NA	G2	NA	NA	C16.0	8140-03-01	27	0	R0	I	M0	N0	T1b	NA	377	12.58	NO	NO	NA	NO	TUMOR FREE	DiseaseFree
TCGA-IN-A7NR	stad_tcga_pan_can_atlas_2018_clinical_data	STAD-US	TCGA-IN-A7NR	NA	NO	YES	YES	64	FEMALE	NOT HISPANIC OR LATINO	WHITE	NA	NA	NO	NA	YES	NA	NA	NA	220	2013	Gastroesophageal Junction	CIN	NA	NA	9	NA	NA	G3	NA	NA	C16.0	8140-03-01	17	9	R0	IV	M1	N3	T3	NA	198	2020-05-06	YES	NO	NA	NO	TUMOR FREE	DiseaseFree
TCGA-IN-A7NT	stad_tcga_pan_can_atlas_2018_clinical_data	STAD-US	TCGA-IN-A7NT	NA	NO	YES	YES	73	FEMALE	NOT HISPANIC OR LATINO	WHITE	NA	NA	NO	NA	YES	NA	YES	Proton Pump Inhibitors	210	2013	Gastroesophageal Junction	CIN	NA	NA	22	NA	NA	G3	NA	NA	C16.0	8140-03-01	35	1	R0	II	M0	N1	T3	NA	318	10.61	YES	NO	NA	NO	TUMOR FREE	DiseaseFree
TCGA-IN-A7NU	stad_tcga_pan_can_atlas_2018_clinical_data	STAD-US	TCGA-IN-A7NU	NA	NO	YES	YES	69	MALE	NOT HISPANIC OR LATINO	WHITE	NA	NA	NO	NA	NA	NA	NA	NA	240	2013	Gastroesophageal Junction	CIN	NA	NA	12	NA	NA	G3	NA	NA	C16.0	8140-03-01	12	12	R0	III	M0	N3	T3	NA	351	2020-07-11	NA	NO	NA	NO	NA	Recurred/Progressed
TCGA-IN-AB1V	stad_tcga_pan_can_atlas_2018_clinical_data	STAD-US	TCGA-IN-AB1V	NA	NO	YES	YES	63	MALE	NOT HISPANIC OR LATINO	WHITE	NA	NA	NO	Yes	YES	NA	NA	NA	240	2013	Gastroesophageal Junction	CIN	NA	NA	7	NA	NA	G2	NA	NA	C16.0	8140-03-01	39	0	R0	I	M0	N0	T1b	NA	472	15.74	NO	NO	NA	NO	TUMOR FREE	DiseaseFree
TCGA-IN-AB1X	stad_tcga_pan_can_atlas_2018_clinical_data	STAD-US	TCGA-IN-AB1X	NA	NO	YES	YES	78	FEMALE	NOT HISPANIC OR LATINO	WHITE	NA	NA	NO	NA	NA	NA	NA	NA	240	2013	Gastroesophageal Junction	CIN	NA	NA	4	NA	NA	G3	NA	NA	C16.0	8140-03-01	42	0	R0	II	M0	N0	T3	NA	405	2020-05-13	YES	NO	NA	NO	TUMOR FREE	DiseaseFree
TCGA-IP-7968	stad_tcga_pan_can_atlas_2018_clinical_data	STAD-US	TCGA-IP-7968	NA	NO	YES	YES	74	MALE	NOT HISPANIC OR LATINO	WHITE	NO	0	NO	No	NO	NA	NO	NA	NA	2011	Gastroesophageal Junction	CIN	NA	NA	5	NA	NA	G2	NA	NA	C16.0	8490-03-01	49	4	R0	III	MX	N2	T3	NA	77	2.53	NA	NO	NA	NA	TUMOR FREE	DiseaseFree
TCGA-KB-A6F5	stad_tcga_pan_can_atlas_2018_clinical_data	STAD-US	TCGA-KB-A6F5	NA	NO	YES	NO	73	MALE	NA	NA	NO	NA	NO	No	NO	negative	NO	NA	190	2011	Gastroesophageal Junction	NA	NA	NA	23	NA	NA	G3	Intestinal	NA	C16.0	8144-03-01	16	4	R0	III	M0	N2	T3	NA	169	5.55	NO	NO	NA	NO	TUMOR FREE	DiseaseFree
TCGA-KB-A6F7	stad_tcga_pan_can_atlas_2018_clinical_data	STAD-US	TCGA-KB-A6F7	NA	NO	YES	YES	54	FEMALE	NA	NA	NO	NA	NO	No	NA	NA	NA	NA	50	2009	Fundus/Body	CIN	NA	NA	9	NA	NA	G3	Intestinal	NA	C16.2	8144-03-01	30	1	R0	I	M0	N1	T1	NA	1907	63.57	YES	NO	NA	YES	TUMOR FREE	DiseaseFree
TCGA-KB-A93G	stad_tcga_pan_can_atlas_2018_clinical_data	STAD-US	TCGA-KB-A93G	NA	NO	YES	YES	68	MALE	NA	WHITE	NO	NA	YES	No	YES	negative	YES	Antacids	100	2013	Gastroesophageal Junction	NA	NA	NA	10	NA	NA	G1	NA	Signet Ring	C16.0	8490-03-01	32	0	R0	I	M0	N0	T2	NA	604	20.14	NO	NO	NA	NO	TUMOR FREE	DiseaseFree
TCGA-KB-A93H	stad_tcga_pan_can_atlas_2018_clinical_data	STAD-US	TCGA-KB-A93H	NA	NO	YES	YES	79	FEMALE	NA	ASIAN	NO	NA	NO	No	NO	negative	NA	NA	110	2011	Fundus/Body	NA	NA	NA	30	NA	NA	G1	Intestinal	Tubular	C16.2	8211-03-01	23	1	R0	II	M0	N1	T3	NA	1128	37.61	NO	NO	NA	NO	TUMOR FREE	DiseaseFree
TCGA-KB-A93J	stad_tcga_pan_can_atlas_2018_clinical_data	STAD-US	TCGA-KB-A93J	NA	NO	YES	YES	78	MALE	NA	WHITE	NO	NA	NO	No	NO	negative	NA	NA	90	2008	Other	CIN	NA	NA	6	NA	NA	G3	Diffuse	NA	C16.0	8145-03-01	35	1	R0	II	M0	N1	T2b	NA	1124	36.93	YES	NO	NA	YES	NA	DiseaseFree
TCGA-MX-A5UG	stad_tcga_pan_can_atlas_2018_clinical_data	STAD-US	TCGA-MX-A5UG	NA	NO	YES	YES	78	MALE	NOT HISPANIC OR LATINO	ASIAN	NO	0	NO	No	NO	positive	NO	NA	270	2007	Antrum/Distal	GS	NA	NA	0	NA	NA	G3	Diffuse	NA	C16.3	8145-03-01	14	2	R0	II	M0	N1	T3	113	NA	NA	NO	NO	NA	NO	TUMOR FREE	NA
TCGA-MX-A5UJ	stad_tcga_pan_can_atlas_2018_clinical_data	STAD-US	TCGA-MX-A5UJ	NA	NO	YES	YES	86	FEMALE	NOT HISPANIC OR LATINO	WHITE	NO	0	NO	No	NO	negative	YES	Antacids	20	2012	Antrum/Distal	MSI	MSI	NA	2	NA	NA	G3	Intestinal	Tubular	C16.3	8211-03-01	44	6	R0	III	M0	N2	T3	NA	591	19.71	NO	NO	NA	NO	TUMOR FREE	DiseaseFree
TCGA-MX-A663	stad_tcga_pan_can_atlas_2018_clinical_data	STAD-US	TCGA-MX-A663	NA	NO	YES	YES	66	MALE	NOT HISPANIC OR LATINO	WHITE	NO	0	YES	No	NO	negative	NO	NA	80	2012	NA	CIN	NA	NA	15	NA	NA	G3	NA	NA	C16.9	8140-03-01	10	0	R0	II	M0	N0	T3	296	131	7.16	NO	NO	NA	NO	TUMOR FREE	Recurred/Progressed
TCGA-MX-A666	stad_tcga_pan_can_atlas_2018_clinical_data	STAD-US	TCGA-MX-A666	NA	NO	YES	YES	61	MALE	NOT HISPANIC OR LATINO	WHITE	NO	0	NO	No	YES	negative	YES	Proton Pump Inhibitors	70	2013	Other	CIN	NA	NA	17	NA	NA	G2	NA	NA	C16.9	8140-03-01	NA	NA	NA	NA	MX	NX	T2	NA	421	2020-03-14	NO	NO	NA	NO	TUMOR FREE	DiseaseFree
TCGA-R5-A7O7	stad_tcga_pan_can_atlas_2018_clinical_data	STAD-US	TCGA-R5-A7O7	NA	NO	YES	YES	51	MALE	HISPANIC OR LATINO	WHITE	NO	NA	NO	No	YES	negative	YES	Proton Pump Inhibitors	5	2010	Gastroesophageal Junction	CIN	NA	NA	24	NA	NA	G2	Intestinal	Tubular	C16.0	8211-03-01	NA	NA	NA	IV	M1	N1	T3	NA	1389	45.63	NO	NO	NA	NO	TUMOR FREE	DiseaseFree
TCGA-R5-A7ZE	stad_tcga_pan_can_atlas_2018_clinical_data	STAD-US	TCGA-R5-A7ZE	NA	NO	YES	YES	66	FEMALE	NOT HISPANIC OR LATINO	WHITE	NO	NA	NO	No	YES	negative	YES	Proton Pump Inhibitors	5	2012	Gastroesophageal Junction	CIN	NA	NA	27	NA	NA	G2	Intestinal	Tubular	C16.0	8211-03-01	NA	NA	NA	III	M0	N2	T3	554	NA	NA	NO	NO	NA	NO	WITH TUMOR	NA
TCGA-R5-A7ZF	stad_tcga_pan_can_atlas_2018_clinical_data	STAD-US	TCGA-R5-A7ZF	NA	NO	YES	YES	65	FEMALE	NOT HISPANIC OR LATINO	BLACK	NO	NA	NO	No	NO	negative	NO	NA	5	2012	Antrum/Distal	CIN	NA	NA	22	NA	NA	G2	Intestinal	Tubular	C16.3	8144-03-01	NA	NA	NA	IV	M1	N1	T4a	259	NA	NA	NO	NO	NA	NO	WITH TUMOR	NA
TCGA-R5-A7ZI	stad_tcga_pan_can_atlas_2018_clinical_data	STAD-US	TCGA-R5-A7ZI	NA	NO	YES	YES	44	FEMALE	HISPANIC OR LATINO	WHITE	NO	NA	NO	No	YES	negative	YES	Proton Pump Inhibitors	5	2009	NA	MSI	MSI	NA	15	NA	NA	G3	Diffuse	NA	C16.9	8145-03-01	15	0	R0	IV	M1	N1	T4	NA	2234	74.47	NO	NO	NA	NO	WITH TUMOR	DiseaseFree
TCGA-R5-A7ZR	stad_tcga_pan_can_atlas_2018_clinical_data	STAD-US	TCGA-R5-A7ZR	NA	NO	YES	YES	70	FEMALE	NOT HISPANIC OR LATINO	BLACK	NO	NA	NO	No	NA	negative	NA	NA	5	2008	Fundus/Body	CIN	NA	NA	15	NA	NA	G2	Intestinal	Tubular	C16.2	8211-03-01	NA	NA	NA	NA	M0	NX	T3	185	NA	NA	NO	NO	NA	NO	WITH TUMOR	NA
TCGA-R5-A804	stad_tcga_pan_can_atlas_2018_clinical_data	STAD-US	TCGA-R5-A804	NA	NO	YES	NO	54	MALE	NOT HISPANIC OR LATINO	BLACK	NO	NA	NO	No	YES	negative	YES	Proton Pump Inhibitors	5	2005	NA	NA	NA	NA	0	NA	NA	G3	Diffuse	NA	C16.9	8145-03-01	NA	NA	NA	IV	M1	N2	T3	140	NA	NA	NO	NO	NA	NO	WITH TUMOR	NA
TCGA-R5-A805	stad_tcga_pan_can_atlas_2018_clinical_data	STAD-US	TCGA-R5-A805	NA	NO	YES	YES	71	MALE	NOT HISPANIC OR LATINO	WHITE	NO	NA	NO	No	YES	negative	NO	NA	5	2005	Gastroesophageal Junction	CIN	NA	NA	10	NA	NA	G3	Intestinal	NA	C16.0	8144-03-01	NA	NA	NA	III	M0	N2	T3	281	NA	NA	NA	NO	NA	NA	WITH TUMOR	NA
TCGA-RD-A7BS	stad_tcga_pan_can_atlas_2018_clinical_data	STAD-US	TCGA-RD-A7BS	NA	NO	YES	YES	46	MALE	NOT HISPANIC OR LATINO	WHITE	NO	0	NO	Yes	NO	negative	YES	Proton Pump Inhibitors	110	2001	Gastroesophageal Junction	GS	NA	NA	8	NA	NA	G3	Diffuse	NA	C16.0	8145-03-01	8	5	R0	II	M0	N1	T3	336	NA	2020-02-08	YES	NO	NA	YES	WITH TUMOR	Recurred/Progressed
TCGA-RD-A7BT	stad_tcga_pan_can_atlas_2018_clinical_data	STAD-US	TCGA-RD-A7BT	NA	NO	YES	YES	66	MALE	NOT HISPANIC OR LATINO	PACIFIC ISLANDER	NO	0	NO	No	NO	positive	YES	Proton Pump Inhibitors	100	2002	Fundus/Body	NA	NA	NA	26	NA	NA	G3	Intestinal	NA	C16.1	8144-03-01	56	55	R2	III	M0	N3	T3	262	NA	2020-04-04	NO	NO	NA	NO	WITH TUMOR	Recurred/Progressed
TCGA-RD-A7BW	stad_tcga_pan_can_atlas_2018_clinical_data	STAD-US	TCGA-RD-A7BW	NA	NO	YES	YES	68	FEMALE	NOT HISPANIC OR LATINO	WHITE	NO	0	NO	No	YES	negative	NO	NA	110	2004	Fundus/Body	CIN	NA	NA	3	NA	NA	G3	Diffuse	NA	C16.1	8145-03-01	23	0	R0	I	M0	N0	T2	156	NA	NA	YES	NO	NA	YES	TUMOR FREE	NA
TCGA-RD-A7C1	stad_tcga_pan_can_atlas_2018_clinical_data	STAD-US	TCGA-RD-A7C1	NA	NO	YES	YES	82	MALE	NOT HISPANIC OR LATINO	WHITE	NO	0	NO	No	NO	negative	NO	NA	110	2005	Fundus/Body	CIN	NA	NA	24	NA	NA	G3	Diffuse	NA	C16.1	8145-03-01	23	0	R0	I	M0	N0	T2	507	NA	14.39	NO	NO	NA	NO	WITH TUMOR	Recurred/Progressed
TCGA-RD-A8MV	stad_tcga_pan_can_atlas_2018_clinical_data	STAD-US	TCGA-RD-A8MV	NA	NO	YES	YES	56	MALE	NOT HISPANIC OR LATINO	WHITE	NO	0	NO	No	NO	positive	NO	NA	110	2001	Fundus/Body	CIN	NA	NA	6	NA	NA	G3	Intestinal	NA	C16.2	8144-03-01	17	9	R0	III	M0	N2	T3	NA	3720	122.21	YES	NO	NA	YES	TUMOR FREE	DiseaseFree
TCGA-RD-A8MW	stad_tcga_pan_can_atlas_2018_clinical_data	STAD-US	TCGA-RD-A8MW	NA	NO	YES	YES	72	MALE	NOT HISPANIC OR LATINO	WHITE	NO	0	NO	No	YES	positive	YES	Proton Pump Inhibitors	110	2004	Antrum/Distal	CIN	NA	NA	14	NA	NA	G3	Intestinal	NA	C16.3	8144-03-01	12	11	R0	III	M0	N2	T3	1153	NA	3.22	YES	NO	NA	YES	WITH TUMOR	Recurred/Progressed
TCGA-RD-A8N0	stad_tcga_pan_can_atlas_2018_clinical_data	STAD-US	TCGA-RD-A8N0	NA	NO	YES	YES	53	FEMALE	NOT HISPANIC OR LATINO	WHITE	NA	NA	NO	No	YES	positive	YES	Proton Pump Inhibitors	110	2006	Fundus/Body	GS	NA	NA	NA	NA	NA	G3	Diffuse	NA	C16.1	8145-03-01	36	10	R0	III	M0	N2	T3	NA	1236	40.6	YES	NO	NA	YES	TUMOR FREE	DiseaseFree
TCGA-RD-A8N1	stad_tcga_pan_can_atlas_2018_clinical_data	STAD-US	TCGA-RD-A8N1	NA	NO	YES	YES	70	MALE	NOT HISPANIC OR LATINO	WHITE	NO	0	NO	Yes	NO	positive	NO	NA	110	2001	Antrum/Distal	CIN	NA	NA	17	NA	NA	G3	Diffuse	NA	C16.2	8145-03-01	17	10	R1	III	M0	N2	T3	NA	3519	115.6	YES	NO	NA	YES	TUMOR FREE	DiseaseFree
TCGA-RD-A8N2	stad_tcga_pan_can_atlas_2018_clinical_data	STAD-US	TCGA-RD-A8N2	NA	NO	YES	YES	59	FEMALE	NOT HISPANIC OR LATINO	WHITE	YES	1	NO	No	NO	positive	YES	Proton Pump Inhibitors	90	2002	Antrum/Distal	GS	NA	NA	NA	NA	NA	G3	Diffuse	NA	C16.3	8145-03-01	23	0	R0	I	M0	N0	T2	NA	3540	116.29	NO	NO	NA	NO	TUMOR FREE	DiseaseFree
TCGA-RD-A8N4	stad_tcga_pan_can_atlas_2018_clinical_data	STAD-US	TCGA-RD-A8N4	NA	NO	YES	YES	58	FEMALE	NOT HISPANIC OR LATINO	WHITE	NO	0	NO	No	NO	negative	NO	NA	120	2006	Antrum/Distal	GS	NA	NA	0	NA	NA	G3	Diffuse	NA	C16.3	8145-03-01	7	3	R0	II	M0	N1	T3	NA	2171	71.32	YES	NO	NA	YES	TUMOR FREE	DiseaseFree
TCGA-RD-A8N5	stad_tcga_pan_can_atlas_2018_clinical_data	STAD-US	TCGA-RD-A8N5	NA	NO	YES	YES	78	MALE	NOT HISPANIC OR LATINO	WHITE	YES	1	NO	No	NO	positive	YES	Proton Pump Inhibitors	90	2006	Fundus/Body	CIN	NA	NA	29	NA	NA	G2	Intestinal	Mucinous	C16.1	8480-03-01	21	4	R0	II	M0	N1	T3	1747	NA	NA	YES	NO	NA	YES	TUMOR FREE	NA
TCGA-RD-A8N6	stad_tcga_pan_can_atlas_2018_clinical_data	STAD-US	TCGA-RD-A8N6	NA	NO	YES	YES	78	FEMALE	NOT HISPANIC OR LATINO	WHITE	YES	1	NO	No	NO	negative	YES	Proton Pump Inhibitors	90	2006	Antrum/Distal	CIN	NA	NA	20	NA	NA	G3	Intestinal	NA	C16.3	8144-03-01	24	10	R0	II	M0	N2	T2	272	NA	5.35	NO	NO	NA	NO	WITH TUMOR	Recurred/Progressed
TCGA-RD-A8N9	stad_tcga_pan_can_atlas_2018_clinical_data	STAD-US	TCGA-RD-A8N9	NA	NO	YES	YES	63	FEMALE	NOT HISPANIC OR LATINO	ASIAN	NO	0	NO	No	NO	negative	NO	NA	100	2009	Gastroesophageal Junction	CIN	NA	NA	18	NA	NA	G3	Diffuse	NA	C16.0	8145-03-01	4	2	R0	II	M0	N1	T2	NA	1083	35.58	YES	NO	NA	YES	TUMOR FREE	DiseaseFree
TCGA-RD-A8NB	stad_tcga_pan_can_atlas_2018_clinical_data	STAD-US	TCGA-RD-A8NB	NA	NO	YES	YES	80	FEMALE	NOT HISPANIC OR LATINO	WHITE	YES	1	NO	No	NO	positive	YES	Proton Pump Inhibitors	100	2000	Antrum/Distal	MSI	MSI	NA	NA	NA	NA	G3	Diffuse	NA	C16.0	8145-03-01	15	3	R1	II	M0	N1	T3	513	NA	7.56	NO	NO	NA	NO	WITH TUMOR	Recurred/Progressed
TCGA-SW-A7EA	stad_tcga_pan_can_atlas_2018_clinical_data	STAD-US	TCGA-SW-A7EA	NA	NO	YES	YES	61	FEMALE	NOT HISPANIC OR LATINO	WHITE	NO	NA	NO	No	NO	negative	NA	NA	180	2013	Antrum/Distal	MSI	MSI	NA	2	NA	NA	GX	Diffuse	NA	C16.3	8490-03-01	11	0	R0	I	M0	N0	T2	NA	571	2020-02-19	NO	NO	NA	NO	NA	DiseaseFree
TCGA-SW-A7EB	stad_tcga_pan_can_atlas_2018_clinical_data	STAD-US	TCGA-SW-A7EB	NA	NO	YES	YES	45	MALE	NOT HISPANIC OR LATINO	WHITE	NO	NA	NO	No	YES	NA	YES	Antacids	720	2013	Antrum/Distal	CIN	NA	NA	21	NA	NA	G2	Intestinal	Mucinous	C16.3	8480-03-01	5	3	R0	III	M0	N2	T3	NA	176	5.78	YES	NO	NA	NO	NA	DiseaseFree
TCGA-VQ-A8DL	stad_tcga_pan_can_atlas_2018_clinical_data	STAD-US	TCGA-VQ-A8DL	NA	NO	YES	NO	69	FEMALE	NA	WHITE	NO	NA	NO	No	NO	negative	NO	NA	250	2010	Cardia/Proximal	NA	NA	NA	6	NA	NA	G2	Intestinal	Tubular	C16.0	8211-03-01	27	0	R0	II	M0	N0	T3	28	NA	NA	NO	NO	NA	NO	TUMOR FREE	NA
TCGA-VQ-A8DT	stad_tcga_pan_can_atlas_2018_clinical_data	STAD-US	TCGA-VQ-A8DT	NA	NO	YES	YES	43	MALE	NA	NA	NO	NA	NO	No	NO	negative	NO	NA	130	2010	Fundus/Body	GS	NA	NA	3	NA	NA	G3	Intestinal	NA	C16.2	8144-03-01	53	9	R0	III	M0	N3a	T3	NA	1463	45.2	YES	NO	NA	YES	TUMOR FREE	Recurred/Progressed
TCGA-VQ-A8DU	stad_tcga_pan_can_atlas_2018_clinical_data	STAD-US	TCGA-VQ-A8DU	NA	NO	YES	YES	63	MALE	NA	WHITE	NO	NA	NO	No	NO	negative	NO	NA	200	2010	Antrum/Distal	CIN	NA	NA	20	NA	NA	G2	Intestinal	Tubular	C16.3	8211-03-01	23	8	R0	III	M0	N2	T3	166	NA	5.19	YES	NO	NA	NO	WITH TUMOR	Recurred/Progressed
TCGA-VQ-A8DV	stad_tcga_pan_can_atlas_2018_clinical_data	STAD-US	TCGA-VQ-A8DV	NA	NO	YES	YES	48	MALE	NA	WHITE	NO	NA	NO	No	NO	negative	NO	NA	70	2010	Antrum/Distal	CIN	NA	NA	18	NA	NA	G2	Intestinal	NA	C16.3	8144-03-01	16	0	R0	I	M0	N0	T2	403	NA	9.46	NO	NO	NA	NO	WITH TUMOR	Recurred/Progressed
TCGA-VQ-A8DZ	stad_tcga_pan_can_atlas_2018_clinical_data	STAD-US	TCGA-VQ-A8DZ	NA	NO	YES	YES	70	MALE	NA	BLACK	NO	NA	NO	No	NO	negative	NO	NA	80	2011	Antrum/Distal	CIN	NA	NA	25	NA	NA	G3	NA	Signet Ring	C16.3	8490-03-01	20	18	R2	IV	M1	N3	T4	396	NA	NA	YES	NO	NA	NO	WITH TUMOR	NA
TCGA-VQ-A8E0	stad_tcga_pan_can_atlas_2018_clinical_data	STAD-US	TCGA-VQ-A8E0	NA	NO	YES	YES	68	MALE	NA	BLACK	YES	1	NO	No	NO	negative	NO	NA	130	2011	Fundus/Body	CIN	NA	NA	22	NA	NA	G3	Intestinal	NA	C16.2	8144-03-01	23	6	R0	III	M0	N2	T3	562	NA	17.44	YES	NO	NA	YES	WITH TUMOR	Recurred/Progressed
TCGA-VQ-A8E2	stad_tcga_pan_can_atlas_2018_clinical_data	STAD-US	TCGA-VQ-A8E2	NA	NO	YES	YES	57	MALE	NA	ASIAN	NO	NA	NO	No	NO	negative	NO	NA	210	2011	Fundus/Body	CIN	NA	NA	18	NA	NA	G2	Intestinal	Tubular	C16.2	8211-03-01	29	8	R0	III	M0	N2	T3	NA	1300	43.33	YES	NO	NA	YES	TUMOR FREE	DiseaseFree
TCGA-VQ-A8E3	stad_tcga_pan_can_atlas_2018_clinical_data	STAD-US	TCGA-VQ-A8E3	NA	NO	YES	YES	79	MALE	NA	WHITE	NO	NA	NO	No	NO	negative	NO	NA	240	2011	Antrum/Distal	MSI	MSI	NA	13	NA	NA	G3	Intestinal	Tubular	C16.3	8140-03-01	20	0	R0	II	M0	N0	T3	661	NA	17.67	NO	NO	NA	NO	NA	Recurred/Progressed
TCGA-VQ-A8E7	stad_tcga_pan_can_atlas_2018_clinical_data	STAD-US	TCGA-VQ-A8E7	NA	NO	YES	YES	59	MALE	NA	WHITE	NA	NA	NO	No	NO	negative	NO	NA	120	2012	Gastroesophageal Junction	CIN	NA	NA	8	NA	NA	G2	Intestinal	Tubular	C16.0	8211-03-01	23	1	R0	IV	M1	N1	T3	NA	1122	34.43	NO	NO	NA	NO	WITH TUMOR	Recurred/Progressed
TCGA-VQ-A8P2	stad_tcga_pan_can_atlas_2018_clinical_data	STAD-US	TCGA-VQ-A8P2	NA	NO	YES	YES	68	MALE	NA	WHITE	NO	NA	NO	No	NO	negative	NO	NA	160	2011	Fundus/Body	MSI	MSI	NA	2	NA	NA	G2	Intestinal	Mucinous	C16.2	8480-03-01	16	1	R0	III	M0	N1	T4a	NA	1143	38.11	YES	NO	NA	YES	TUMOR FREE	DiseaseFree
TCGA-VQ-A8P3	stad_tcga_pan_can_atlas_2018_clinical_data	STAD-US	TCGA-VQ-A8P3	NA	NO	YES	YES	72	MALE	NA	WHITE	NO	NA	NO	No	NO	negative	NO	NA	140	2011	Fundus/Body	GS	NA	NA	0	NA	NA	G2	Intestinal	Tubular	C16.2	8211-03-01	14	1	R0	III	M0	N1	T4	NA	1116	37.19	YES	NO	NA	YES	TUMOR FREE	DiseaseFree
TCGA-VQ-A8P5	stad_tcga_pan_can_atlas_2018_clinical_data	STAD-US	TCGA-VQ-A8P5	NA	NO	YES	YES	67	MALE	NA	WHITE	NO	NA	NO	No	NO	negative	NO	NA	120	2011	Fundus/Body	CIN	NA	NA	19	NA	NA	G3	Intestinal	NA	C16.2	8144-03-01	34	0	R0	II	M0	N0	T3	235	NA	NA	YES	NO	NA	YES	NA	NA
TCGA-VQ-A8P8	stad_tcga_pan_can_atlas_2018_clinical_data	STAD-US	TCGA-VQ-A8P8	NA	NO	YES	YES	72	FEMALE	NA	BLACK	NO	NA	NO	No	NO	negative	NO	NA	60	2012	Fundus/Body	GS	NA	NA	NA	NA	NA	G2	Intestinal	NA	C16.2	8144-03-01	19	0	R0	II	M0	N0	T4a	NA	929	30.95	NO	NO	NA	NO	TUMOR FREE	DiseaseFree
TCGA-VQ-A8PB	stad_tcga_pan_can_atlas_2018_clinical_data	STAD-US	TCGA-VQ-A8PB	NA	NO	YES	YES	65	FEMALE	NA	WHITE	NO	NA	NO	No	NO	negative	NO	NA	90	2011	Antrum/Distal	MSI	MSI	NA	4	NA	NA	G2	Intestinal	Papillary	C16.3	8260-03-01	47	0	R0	II	M0	N0	T3	1028	1023	NA	YES	NO	NA	YES	TUMOR FREE	NA
TCGA-VQ-A8PC	stad_tcga_pan_can_atlas_2018_clinical_data	STAD-US	TCGA-VQ-A8PC	NA	NO	YES	YES	65	MALE	NA	WHITE	NO	NA	NO	No	NO	negative	NO	NA	120	2009	Antrum/Distal	CIN	NA	NA	13	NA	NA	G3	NA	Signet Ring	C16.3	8490-03-01	15	2	R0	II	M0	N1	T3	1407	NA	42.28	NO	NO	NA	NO	WITH TUMOR	Recurred/Progressed
TCGA-VQ-A8PD	stad_tcga_pan_can_atlas_2018_clinical_data	STAD-US	TCGA-VQ-A8PD	NA	NO	YES	YES	69	MALE	NA	WHITE	NO	NA	NO	No	NO	negative	NO	NA	210	2012	Fundus/Body	GS	NA	NA	3	NA	NA	G2	NA	NA	C16.2	8140-03-01	28	26	R0	III	M0	N3	T4a	496	NA	2020-04-04	YES	NO	NA	NO	WITH TUMOR	Recurred/Progressed
TCGA-VQ-A8PE	stad_tcga_pan_can_atlas_2018_clinical_data	STAD-US	TCGA-VQ-A8PE	NA	NO	YES	YES	78	MALE	NA	WHITE	YES	2	NO	No	NO	negative	NO	NA	380	2012	Cardia/Proximal	CIN	NA	NA	13	NA	NA	G3	Intestinal	Tubular	C16.0	8211-03-01	36	12	R0	III	M0	N3a	T3	665	422	8.71	NO	NO	NA	NO	WITH TUMOR	Recurred/Progressed
TCGA-VQ-A8PF	stad_tcga_pan_can_atlas_2018_clinical_data	STAD-US	TCGA-VQ-A8PF	NA	NO	YES	YES	76	MALE	NA	NA	NO	NA	NO	No	NO	negative	NO	NA	110	2012	Fundus/Body	EBV	NA	positive	4	NA	NA	G3	Intestinal	Tubular	C16.2	8211-03-01	41	24	R0	III	M0	N3b	T3	76	NA	NA	NO	NO	NA	NO	TUMOR FREE	NA
TCGA-VQ-A8PH	stad_tcga_pan_can_atlas_2018_clinical_data	STAD-US	TCGA-VQ-A8PH	NA	NO	YES	YES	62	MALE	NA	WHITE	NO	NA	NO	No	NO	negative	NO	NA	260	2010	Antrum/Distal	CIN	NA	NA	22	NA	NA	G2	Intestinal	Tubular	C16.3	8211-03-01	33	24	R1	III	M0	N3	T3	389	NA	12.39	YES	NO	NA	YES	WITH TUMOR	Recurred/Progressed
TCGA-VQ-A8PJ	stad_tcga_pan_can_atlas_2018_clinical_data	STAD-US	TCGA-VQ-A8PJ	NA	NO	YES	YES	53	MALE	NA	NA	NO	NA	NO	No	NO	negative	NO	NA	450	2011	Fundus/Body	CIN	NA	NA	25	NA	NA	GX	Intestinal	Tubular	C16.2	8211-03-01	24	9	R2	IV	M1	N2	T4	82	NA	NA	NO	NO	NA	NO	WITH TUMOR	NA
TCGA-VQ-A8PK	stad_tcga_pan_can_atlas_2018_clinical_data	STAD-US	TCGA-VQ-A8PK	NA	NO	YES	YES	58	MALE	NA	WHITE	NO	NA	NO	No	NO	negative	NO	NA	410	2011	Gastroesophageal Junction	CIN	NA	NA	18	NA	NA	G2	Intestinal	NA	C16.0	8144-03-01	32	11	R0	III	M0	N3a	T3	543	NA	8.64	NO	NO	NA	NO	WITH TUMOR	Recurred/Progressed
TCGA-VQ-A8PM	stad_tcga_pan_can_atlas_2018_clinical_data	STAD-US	TCGA-VQ-A8PM	NA	NO	YES	YES	56	MALE	NA	WHITE	NO	NA	NO	No	NO	negative	NO	NA	220	2009	Cardia/Proximal	CIN	NA	NA	9	NA	NA	G3	NA	Signet Ring	C16.0	8490-03-01	81	55	R0	III	M0	N3	T4	57	NA	NA	NO	NO	NA	NO	WITH TUMOR	NA
TCGA-VQ-A8PO	stad_tcga_pan_can_atlas_2018_clinical_data	STAD-US	TCGA-VQ-A8PO	NA	NO	YES	YES	74	MALE	NA	WHITE	NO	NA	NO	No	NO	negative	NO	NA	200	2008	Antrum/Distal	MSI	MSI	NA	4	NA	NA	G3	NA	Signet Ring	C16.3	8490-03-01	26	0	R0	II	M0	N0	T4a	282	NA	8.41	NO	NO	NA	NO	NA	Recurred/Progressed
TCGA-VQ-A8PP	stad_tcga_pan_can_atlas_2018_clinical_data	STAD-US	TCGA-VQ-A8PP	NA	NO	YES	YES	76	MALE	NA	NA	NO	NA	NO	No	NO	negative	NO	NA	290	2008	Fundus/Body	MSI	MSI	NA	6	NA	NA	G2	Intestinal	Tubular	C16.2	8211-03-01	19	3	R1	III	M0	N1	T4	712	NA	16.49	YES	NO	NA	NO	WITH TUMOR	Recurred/Progressed
TCGA-VQ-A8PQ	stad_tcga_pan_can_atlas_2018_clinical_data	STAD-US	TCGA-VQ-A8PQ	NA	NO	YES	YES	50	FEMALE	NA	WHITE	NO	NA	NO	No	NO	negative	NO	NA	140	2008	Cardia/Proximal	GS	NA	NA	0	NA	NA	G2	Intestinal	Tubular	C16.0	8211-03-01	12	6	R2	IV	M1	N1	T4	476	NA	2.99	NO	NO	NA	NO	WITH TUMOR	Recurred/Progressed
TCGA-VQ-A8PS	stad_tcga_pan_can_atlas_2018_clinical_data	STAD-US	TCGA-VQ-A8PS	NA	NO	YES	NO	76	MALE	NA	WHITE	NO	NA	NO	No	NO	negative	NO	NA	120	2009	Other	NA	NA	NA	7	NA	NA	G2	Intestinal	NA	C16.9	8144-03-01	11	1	R0	II	M0	N1	T3	406	NA	2020-03-04	NO	NO	NA	NO	WITH TUMOR	Recurred/Progressed
TCGA-VQ-A8PT	stad_tcga_pan_can_atlas_2018_clinical_data	STAD-US	TCGA-VQ-A8PT	NA	NO	YES	NO	65	MALE	NA	WHITE	NO	NA	NO	No	NO	negative	NO	NA	120	2012	Fundus/Body	NA	NA	NA	2	NA	NA	G3	Intestinal	NA	C16.2	8144-03-01	38	0	R0	NA	M0	N0	T4b	NA	887	29.57	YES	NO	NA	YES	TUMOR FREE	DiseaseFree
TCGA-VQ-A8PU	stad_tcga_pan_can_atlas_2018_clinical_data	STAD-US	TCGA-VQ-A8PU	NA	NO	YES	YES	72	FEMALE	NA	WHITE	NO	NA	YES	No	NO	negative	NO	NA	400	2012	Fundus/Body	CIN	NA	NA	14	NA	NA	G3	Intestinal	Tubular	C16.2	8211-03-01	9	1	R0	III	M0	N1	T4a	820	717	NA	YES	NO	NA	YES	TUMOR FREE	NA
TCGA-VQ-A8PX	stad_tcga_pan_can_atlas_2018_clinical_data	STAD-US	TCGA-VQ-A8PX	NA	NO	YES	YES	51	MALE	NA	NA	NO	NA	NO	No	NO	negative	NO	NA	200	2009	Other	MSI	MSI	NA	16	NA	NA	G2	Intestinal	NA	C16.9	8144-03-01	24	0	R0	I	M0	N0	T1	NA	1936	64.52	NO	NO	NA	NO	TUMOR FREE	DiseaseFree
TCGA-VQ-A8PY	stad_tcga_pan_can_atlas_2018_clinical_data	STAD-US	TCGA-VQ-A8PY	NA	NO	YES	NO	47	FEMALE	NA	WHITE	NO	NA	NO	No	NO	negative	NO	NA	60	2009	Antrum/Distal	NA	NA	NA	18	NA	NA	G2	Intestinal	Tubular	C16.3	8211-03-01	43	12	R0	III	M0	N2	T3	436	NA	NA	YES	NO	NA	YES	TUMOR FREE	NA
TCGA-VQ-A8PZ	stad_tcga_pan_can_atlas_2018_clinical_data	STAD-US	TCGA-VQ-A8PZ	NA	NO	YES	NO	56	FEMALE	NA	WHITE	NO	NA	NO	No	NO	negative	NO	NA	110	2008	Fundus/Body	NA	NA	NA	7	NA	NA	G3	NA	Signet Ring	C16.3	8490-03-01	68	0	R0	II	M0	N0	T3	NA	2201	73.36	YES	NO	NA	YES	TUMOR FREE	DiseaseFree
TCGA-VQ-A91A	stad_tcga_pan_can_atlas_2018_clinical_data	STAD-US	TCGA-VQ-A91A	NA	NO	YES	YES	67	MALE	NA	WHITE	YES	1	NO	No	NO	negative	NO	NA	60	2011	Fundus/Body	CIN	NA	NA	15	NA	NA	G1	Intestinal	Mucinous	C16.2	8480-03-01	29	11	R0	III	M0	N3a	T3	NA	1183	4.24	NA	NO	NA	YES	TUMOR FREE	Recurred/Progressed
TCGA-VQ-A91D	stad_tcga_pan_can_atlas_2018_clinical_data	STAD-US	TCGA-VQ-A91D	NA	NO	YES	YES	70	MALE	NA	WHITE	NO	NA	NO	No	NO	negative	NO	NA	260	2010	Fundus/Body	MSI	MSI	NA	0	NA	NA	G2	Intestinal	NA	C16.2	8144-03-01	33	5	R0	III	M0	N2	T4b	356	NA	11.53	YES	NO	NA	NO	WITH TUMOR	Recurred/Progressed
TCGA-VQ-A91E	stad_tcga_pan_can_atlas_2018_clinical_data	STAD-US	TCGA-VQ-A91E	NA	NO	YES	YES	67	FEMALE	NA	WHITE	NO	NA	NO	No	NO	negative	NO	NA	460	2013	Antrum/Distal	NA	NA	NA	15	NA	NA	G3	Intestinal	Tubular	C16.3	8144-03-01	29	0	R0	NA	M0	N0	T4b	NA	654	21.81	YES	NO	NA	YES	TUMOR FREE	DiseaseFree
TCGA-VQ-A91K	stad_tcga_pan_can_atlas_2018_clinical_data	STAD-US	TCGA-VQ-A91K	NA	NO	YES	YES	69	MALE	NA	WHITE	NO	NA	NO	No	NO	negative	NO	NA	130	2009	Antrum/Distal	MSI	MSI	NA	1	NA	NA	G2	Intestinal	NA	C16.3	8144-03-01	31	4	R0	II	M0	N1	T3	NA	1835	61.17	YES	NO	NA	YES	TUMOR FREE	DiseaseFree
TCGA-VQ-A91N	stad_tcga_pan_can_atlas_2018_clinical_data	STAD-US	TCGA-VQ-A91N	NA	NO	YES	YES	59	FEMALE	NA	NA	NA	NA	NO	No	NO	negative	NO	NA	250	2009	Antrum/Distal	CIN	NA	NA	16	NA	NA	G2	Intestinal	Tubular	C16.3	8211-03-01	32	18	R0	III	M0	N3	T4	570	NA	14.39	YES	NO	NA	NO	WITH TUMOR	Recurred/Progressed
TCGA-VQ-A91Q	stad_tcga_pan_can_atlas_2018_clinical_data	STAD-US	TCGA-VQ-A91Q	NA	NO	YES	YES	61	MALE	NA	NA	NO	NA	NO	No	NO	negative	NO	NA	90	2009	Cardia/Proximal	CIN	NA	NA	8	NA	NA	G3	Intestinal	Tubular	C16.0	8211-03-01	28	25	R0	III	M0	N3	T3	633	NA	2020-01-18	YES	NO	NA	YES	WITH TUMOR	Recurred/Progressed
TCGA-VQ-A91S	stad_tcga_pan_can_atlas_2018_clinical_data	STAD-US	TCGA-VQ-A91S	NA	NO	YES	YES	63	MALE	NA	BLACK	NO	NA	NO	No	NO	positive	NO	NA	360	2012	Fundus/Body	CIN	NA	NA	8	NA	NA	GX	Intestinal	Tubular	C16.2	8211-03-01	32	2	R0	III	M0	N1	T4b	NA	986	32.85	YES	NO	NA	YES	TUMOR FREE	DiseaseFree
TCGA-VQ-A91U	stad_tcga_pan_can_atlas_2018_clinical_data	STAD-US	TCGA-VQ-A91U	NA	NO	YES	YES	78	MALE	NA	ASIAN	NO	NA	NO	No	NO	negative	NO	NA	490	2011	Gastroesophageal Junction	CIN	NA	NA	24	NA	NA	G2	Intestinal	NA	C16.0	8144-03-01	24	2	R0	II	M0	N1	T3	52	NA	NA	NO	NO	NA	NO	NA	NA
TCGA-VQ-A91V	stad_tcga_pan_can_atlas_2018_clinical_data	STAD-US	TCGA-VQ-A91V	NA	NO	YES	YES	58	MALE	NA	NA	NO	NA	NO	Yes	NO	negative	NO	NA	110	2011	Gastroesophageal Junction	CIN	NA	NA	9	NA	NA	G2	Intestinal	Tubular	C16.0	8211-03-01	10	4	R0	III	M0	N2	T3	NA	1278	38.9	YES	NO	NA	YES	WITH TUMOR	Recurred/Progressed
TCGA-VQ-A91W	stad_tcga_pan_can_atlas_2018_clinical_data	STAD-US	TCGA-VQ-A91W	NA	NO	YES	NO	30	MALE	NA	WHITE	NO	NA	NO	No	NO	negative	NO	NA	500	2009	Fundus/Body	EBV	NA	positive	6	NA	NA	G2	Intestinal	NA	C16.2	8144-03-01	25	5	R0	II	M0	N1	T3	NA	1824	60.81	YES	NO	NA	YES	NA	DiseaseFree
TCGA-VQ-A91X	stad_tcga_pan_can_atlas_2018_clinical_data	STAD-US	TCGA-VQ-A91X	NA	NO	YES	YES	74	MALE	NA	WHITE	NO	NA	NO	No	NO	negative	NO	NA	180	2010	Antrum/Distal	CIN	NA	NA	21	NA	NA	G3	Intestinal	NA	C16.3	8144-03-01	34	14	R0	III	M0	N2	T3	289	NA	NA	NO	NO	NA	NO	TUMOR FREE	NA
TCGA-VQ-A91Y	stad_tcga_pan_can_atlas_2018_clinical_data	STAD-US	TCGA-VQ-A91Y	NA	NO	YES	YES	67	MALE	NA	WHITE	NO	NA	NO	No	NO	negative	NO	NA	130	2011	Antrum/Distal	CIN	NA	NA	8	NA	NA	G3	Intestinal	Tubular	C16.3	8211-03-01	60	50	R2	III	M0	N3b	T4a	296	NA	8.48	YES	NO	NA	NO	WITH TUMOR	Recurred/Progressed
TCGA-VQ-A91Z	stad_tcga_pan_can_atlas_2018_clinical_data	STAD-US	TCGA-VQ-A91Z	NA	NO	YES	YES	67	FEMALE	NA	WHITE	NO	NA	NO	No	NO	negative	NO	NA	210	2010	Antrum/Distal	CIN	NA	NA	24	NA	NA	G2	Intestinal	Tubular	C16.3	8211-03-01	19	2	R0	II	M0	N1	T3	NA	1666	43.04	NO	NO	NA	NO	WITH TUMOR	Recurred/Progressed
TCGA-VQ-A922	stad_tcga_pan_can_atlas_2018_clinical_data	STAD-US	TCGA-VQ-A922	NA	NO	YES	YES	70	MALE	NA	NA	NO	NA	NO	No	NO	negative	NO	NA	80	2010	Antrum/Distal	CIN	NA	NA	15	NA	NA	G2	Intestinal	Tubular	C16.3	8211-03-01	16	1	R0	III	M0	N1	T4	275	262	8.28	YES	NO	NA	NO	NA	Recurred/Progressed
TCGA-VQ-A923	stad_tcga_pan_can_atlas_2018_clinical_data	STAD-US	TCGA-VQ-A923	NA	NO	YES	YES	90	MALE	NA	WHITE	NO	NA	NO	No	NO	negative	NO	NA	110	2008	Fundus/Body	EBV	NA	positive	14	NA	NA	G3	Intestinal	Tubular	C16.2	8211-03-01	12	4	R0	II	M0	N1	T3	61	NA	NA	NO	NO	NA	NO	TUMOR FREE	NA
TCGA-VQ-A924	stad_tcga_pan_can_atlas_2018_clinical_data	STAD-US	TCGA-VQ-A924	NA	NO	YES	YES	69	MALE	NA	NA	NO	NA	NO	No	NO	negative	NO	NA	60	2008	Antrum/Distal	MSI	MSI	NA	1	NA	NA	G2	Intestinal	Tubular	C16.3	8211-03-01	27	0	R0	II	M0	N0	T3	1686	NA	NA	NO	NO	NA	NO	WITH TUMOR	NA
TCGA-VQ-A925	stad_tcga_pan_can_atlas_2018_clinical_data	STAD-US	TCGA-VQ-A925	NA	NO	YES	YES	66	MALE	NA	WHITE	NO	NA	NO	No	NO	negative	NO	NA	370	2012	Antrum/Distal	CIN	NA	NA	21	NA	NA	G2	Intestinal	Tubular	C16.3	8211-03-01	6	6	R2	III	M0	N2	T3	138	NA	NA	NO	NO	NA	NO	WITH TUMOR	NA
TCGA-VQ-A927	stad_tcga_pan_can_atlas_2018_clinical_data	STAD-US	TCGA-VQ-A927	NA	NO	YES	YES	81	MALE	NA	WHITE	NO	NA	NO	No	NO	negative	NO	NA	70	2013	Fundus/Body	GS	NA	NA	NA	NA	NA	G1	Diffuse	NA	C16.2	8145-03-01	27	27	R1	III	M0	N3	T3	200	NA	NA	NO	NO	NA	NO	WITH TUMOR	NA
TCGA-VQ-A928	stad_tcga_pan_can_atlas_2018_clinical_data	STAD-US	TCGA-VQ-A928	NA	NO	YES	YES	49	MALE	NA	WHITE	NO	NA	NO	No	NO	negative	NO	NA	130	2010	Fundus/Body	GS	NA	NA	5	NA	NA	G2	Intestinal	Papillary	C16.2	8260-03-01	81	32	R0	III	M0	N3	T3	174	NA	4.86	YES	NO	NA	NO	WITH TUMOR	Recurred/Progressed
TCGA-VQ-A92D	stad_tcga_pan_can_atlas_2018_clinical_data	STAD-US	TCGA-VQ-A92D	NA	NO	YES	YES	67	MALE	NA	WHITE	NO	NA	NO	No	NO	negative	NO	NA	470	2009	Cardia/Proximal	CIN	NA	NA	6	NA	NA	G2	Intestinal	Tubular	C16.0	8211-03-01	28	0	R0	I	M0	N0	T2b	NA	2003	66.75	NO	NO	NA	NO	TUMOR FREE	DiseaseFree
TCGA-VQ-A94O	stad_tcga_pan_can_atlas_2018_clinical_data	STAD-US	TCGA-VQ-A94O	NA	NO	YES	YES	74	MALE	NA	BLACK	NO	NA	NO	No	NO	negative	NO	NA	370	2012	Antrum/Distal	CIN	NA	NA	22	NA	NA	G2	Intestinal	NA	C16.3	8144-03-01	67	18	R0	III	M0	N3	T4a	640	NA	2020-08-06	YES	NO	NA	NO	WITH TUMOR	Recurred/Progressed
TCGA-VQ-A94P	stad_tcga_pan_can_atlas_2018_clinical_data	STAD-US	TCGA-VQ-A94P	NA	NO	YES	YES	57	MALE	NA	WHITE	NO	NA	NO	No	NO	negative	NO	NA	430	2011	Fundus/Body	CIN	NA	NA	11	NA	NA	GX	NA	Signet Ring	C16.2	8490-03-01	NA	NA	R2	III	MX	NX	T4	81	NA	NA	NO	NO	NA	NO	WITH TUMOR	NA
TCGA-VQ-A94R	stad_tcga_pan_can_atlas_2018_clinical_data	STAD-US	TCGA-VQ-A94R	NA	NO	YES	YES	63	MALE	NA	WHITE	NO	NA	NO	No	NO	negative	NO	NA	130	2010	Antrum/Distal	CIN	NA	NA	9	NA	NA	G2	Intestinal	NA	C16.3	8144-03-01	32	6	R0	III	M0	N2	T4a	1294	NA	33.44	YES	NO	NA	YES	WITH TUMOR	Recurred/Progressed
TCGA-VQ-A94T	stad_tcga_pan_can_atlas_2018_clinical_data	STAD-US	TCGA-VQ-A94T	NA	NO	YES	YES	73	MALE	NA	NA	NO	NA	NO	No	NO	negative	NO	NA	90	2011	Cardia/Proximal	CIN	NA	NA	22	NA	NA	G3	Diffuse	NA	C16.0	8145-03-01	33	9	R0	III	M0	N2	T3	342	NA	9.72	NO	NO	NA	NO	WITH TUMOR	Recurred/Progressed
TCGA-VQ-A94U	stad_tcga_pan_can_atlas_2018_clinical_data	STAD-US	TCGA-VQ-A94U	NA	NO	YES	YES	70	MALE	NA	WHITE	NO	NA	YES	No	NO	negative	NO	NA	170	2012	Antrum/Distal	CIN	NA	NA	21	NA	NA	G3	NA	Signet Ring	C16.3	8490-03-01	40	0	R0	II	M0	N0	T4a	NA	807	26.91	YES	NO	NA	YES	TUMOR FREE	DiseaseFree
TCGA-VQ-AA64	stad_tcga_pan_can_atlas_2018_clinical_data	STAD-US	TCGA-VQ-AA64	NA	NO	YES	YES	68	MALE	NA	WHITE	YES	1	NO	No	NO	negative	NO	NA	170	2011	Cardia/Proximal	CIN	NA	NA	3	NA	NA	G2	Intestinal	NA	C16.0	8144-03-01	34	6	R0	III	M0	N2	T3	560	NA	NA	YES	NO	NA	YES	WITH TUMOR	NA
TCGA-VQ-AA68	stad_tcga_pan_can_atlas_2018_clinical_data	STAD-US	TCGA-VQ-AA68	NA	NO	YES	YES	52	FEMALE	NA	WHITE	NO	NA	NO	No	NO	negative	NO	NA	70	2011	Gastroesophageal Junction	CIN	NA	NA	23	NA	NA	G2	Intestinal	Tubular	C16.0	8211-03-01	27	21	R0	III	M0	N3	T4a	NA	1309	43.63	YES	NO	NA	YES	TUMOR FREE	DiseaseFree
TCGA-VQ-AA69	stad_tcga_pan_can_atlas_2018_clinical_data	STAD-US	TCGA-VQ-AA69	NA	NO	YES	YES	35	MALE	NA	WHITE	NO	NA	NO	No	NO	negative	NO	NA	160	2011	Gastroesophageal Junction	EBV	NA	positive	0	NA	NA	G2	Intestinal	NA	C16.0	8140-03-01	37	6	R0	III	M0	N2	T3	NA	851	28.38	YES	NO	NA	YES	TUMOR FREE	DiseaseFree
TCGA-VQ-AA6A	stad_tcga_pan_can_atlas_2018_clinical_data	STAD-US	TCGA-VQ-AA6A	NA	NO	YES	YES	56	MALE	NA	WHITE	NO	NA	NO	No	NO	negative	NO	NA	140	2012	Gastroesophageal Junction	CIN	NA	NA	14	NA	NA	G2	Intestinal	NA	C16.0	8144-03-01	26	8	R0	III	M0	N3a	T4	NA	1167	38.9	YES	NO	NA	YES	TUMOR FREE	DiseaseFree
TCGA-VQ-AA6B	stad_tcga_pan_can_atlas_2018_clinical_data	STAD-US	TCGA-VQ-AA6B	NA	NO	YES	NO	48	MALE	NA	WHITE	YES	1	NO	Yes	NO	positive	NO	NA	210	2012	Gastroesophageal Junction	CIN	NA	NA	25	NA	NA	G2	Intestinal	NA	C16.0	8144-03-01	39	5	R0	III	M0	N2	T3	NA	988	32.92	YES	NO	NA	YES	TUMOR FREE	DiseaseFree
TCGA-VQ-AA6D	stad_tcga_pan_can_atlas_2018_clinical_data	STAD-US	TCGA-VQ-AA6D	NA	NO	YES	YES	52	FEMALE	NA	NA	NO	NA	NO	No	NO	positive	NO	NA	100	2013	Antrum/Distal	MSI	MSI	NA	8	NA	NA	G2	Intestinal	Tubular	C16.3	8211-03-01	36	2	R0	III	M0	N1	T4a	NA	521	2020-12-17	YES	NO	NA	YES	TUMOR FREE	DiseaseFree
TCGA-VQ-AA6F	stad_tcga_pan_can_atlas_2018_clinical_data	STAD-US	TCGA-VQ-AA6F	NA	NO	YES	YES	57	MALE	NA	WHITE	NO	NA	NO	No	NO	negative	NO	NA	250	2010	Cardia/Proximal	CIN	NA	NA	13	NA	NA	G2	Intestinal	NA	C16.0	8140-03-01	14	1	R0	II	M0	N1	T3	NA	1646	17.94	YES	NO	NA	YES	TUMOR FREE	Recurred/Progressed
TCGA-VQ-AA6G	stad_tcga_pan_can_atlas_2018_clinical_data	STAD-US	TCGA-VQ-AA6G	NA	NO	YES	YES	68	MALE	NA	WHITE	NO	NA	NO	No	NO	negative	NO	NA	110	2011	Cardia/Proximal	CIN	NA	NA	3	NA	NA	G2	Intestinal	NA	C16.0	8144-03-01	19	0	R0	II	M0	N0	T3	792	NA	15.41	YES	NO	NA	NO	WITH TUMOR	Recurred/Progressed
TCGA-VQ-AA6I	stad_tcga_pan_can_atlas_2018_clinical_data	STAD-US	TCGA-VQ-AA6I	NA	NO	YES	NO	68	MALE	NA	WHITE	NO	NA	NO	No	NO	negative	NO	NA	140	2012	Gastroesophageal Junction	CIN	NA	NA	15	NA	NA	G3	Intestinal	NA	C16.0	8140-03-01	16	9	R0	III	M0	N3	T3	491	NA	2020-06-15	YES	NO	NA	NO	WITH TUMOR	Recurred/Progressed
TCGA-VQ-AA6J	stad_tcga_pan_can_atlas_2018_clinical_data	STAD-US	TCGA-VQ-AA6J	NA	NO	YES	YES	75	MALE	NA	BLACK	YES	2	NO	No	NO	negative	NO	NA	60	2012	Cardia/Proximal	CIN	NA	NA	9	NA	NA	G3	Intestinal	NA	C16.0	8144-03-01	27	3	R0	III	M0	N2	T4a	NA	826	27.53	NO	NO	NA	NO	TUMOR FREE	DiseaseFree
TCGA-VQ-AA6K	stad_tcga_pan_can_atlas_2018_clinical_data	STAD-US	TCGA-VQ-AA6K	NA	NO	YES	YES	59	MALE	NA	WHITE	NO	NA	NO	No	NO	negative	NO	NA	170	2012	Cardia/Proximal	CIN	NA	NA	14	NA	NA	G3	NA	Signet Ring	C16.0	8490-03-01	21	10	R1	III	M0	N3a	T4a	378	NA	10.91	YES	NO	NA	YES	WITH TUMOR	Recurred/Progressed
TCGA-ZA-A8F6	stad_tcga_pan_can_atlas_2018_clinical_data	STAD-US	TCGA-ZA-A8F6	NA	NO	YES	YES	71	MALE	NOT HISPANIC OR LATINO	WHITE	NO	NA	NO	No	YES	negative	YES	Proton Pump Inhibitors	410	2013	Antrum/Distal	CIN	NA	NA	7	NA	NA	G2	Intestinal	NA	C16.3	8144-03-01	7	0	R0	I	MX	N0	T2	NA	518	17.25	NO	NO	NA	NO	NA	DiseaseFree
TCGA-ZQ-A9CR	stad_tcga_pan_can_atlas_2018_clinical_data	STAD-US	TCGA-ZQ-A9CR	NA	NO	YES	YES	79	FEMALE	NOT HISPANIC OR LATINO	WHITE	NA	NA	NO	No	NO	negative	YES	Proton Pump Inhibitors	10	2013	Antrum/Distal	CIN	NA	NA	19	NA	NA	G3	Intestinal	Tubular	C16.3	8211-03-01	13	9	R0	III	MX	N3	T4a	24	NA	NA	NO	NO	NA	NO	NA	NA
[truncated: 216 more columns]
